# Supplementary material for: Illumina complete long read assay yields contiguous bacterial genomes from human gut metagenomes
Source: mSystems. 2025 Jul 23;10(8):e01531-24. doi: 10.1128/msystems.01531-24 (PMC12363240; doi:10.1128/msystems.01531-24)
Supplement: Supplemental Data — Data S1 to S4. [file msystems.01531-24-s0005.xlsx]

## Sheet: S1 Mock Community Assembly Full
Data S1: Mock Community Assembly
Assembly	# contigs (>= 0 bp)	# contigs (>= 1000 bp)	# contigs (>= 5000 bp)	# contigs (>= 10000 bp)	# contigs (>= 25000 bp)	# contigs (>= 50000 bp)	Total length (>= 0 bp)	Total length (>= 1000 bp)	Total length (>= 5000 bp)	Total length (>= 10000 bp)	Total length (>= 25000 bp)	Total length (>= 50000 bp)	# contigs	Largest contig	Total length	Reference length	GC (%)	Reference GC (%)	N50	NG50	N90	NG90	auN	auNG	L50	LG50	L90	LG90	# misassemblies	# misassembled contigs	Misassembled contigs length	# local misassemblies	# scaffold gap ext. mis.	# scaffold gap loc. mis.	# unaligned mis. contigs	# unaligned contigs	Unaligned length	Genome fraction (%)	Duplication ratio	# N's per 100 kbp	# mismatches per 100 kbp	# indels per 100 kbp	Largest alignment	Total aligned length	NA50	NGA50	NA90	NGA90	auNA
infinity_subset_10Gb_10	96	94	87	76	67	62	40736842	40735771	40713712	40633996	40479904	40267328	96	6789682	40736842	41884608	46.1	45.88	2278910	2153544	285660	178000	2.4523e+06	2.3851e+06	6	7	33	38	95	41	31711116	41	0	0	1	3 + 16 part	129062	96.604	1.002	0	46.81	18.77	4895195	40554081	746291	726539	145563	106778	1.36248e+06
infinity_subset_10Gb_1	99	97	88	78	68	59	40713886	40712874	40688348	40612298	40451485	40085851	98	6070667	40713838	41884608	46.12	45.88	1049151	1049151	290639	223270	1968607	1.91358e+06	9	9	37	41	74	35	28571057	40	0	0	2	3 + 17 part	152553	96.394	1.003	0	45.15	18.83	4905084	40500801	735473	735473	156457	136144	1.29083e+06
infinity_subset_10Gb_2	104	97	87	73	66	58	40654853	40650676	40623148	40525354	40424684	40122461	104	6068814	40654853	41884608	46.16	45.88	1766124	1766124	266606	231844	2.22262e+06	2157362	7	7	33	38	73	40	32042111	40	0	0	1	4 + 14 part	116914	96.364	1.003	0	42.19	18.18	4900921	40468048	737032	728666	156834	106817	1.37576e+06
infinity_subset_10Gb_3	102	97	87	79	66	61	40774180	40771606	40738232	40681313	40484173	40273787	101	6068449	40774029	41884608	46.13	45.88	1491086	1206806	283596	212270	2.13908e+06	2.08237e+06	7	8	36	40	84	39	31146354	39	0	0	2	5 + 17 part	131267	96.521	1.004	0	46.65	19.09	4902851	40577669	757556	736995	136206	123928	1.32801e+06
infinity_subset_10Gb_4	109	105	99	89	76	68	40780512	40777297	40763064	40695624	40481533	40166414	109	6791133	40780512	41884608	46.13	45.88	1802772	1628057	220000	177645	2.34672e+06	2.28486e+06	6	7	40	45	74	43	31571935	42	0	0	1	3 + 14 part	112567	96.561	1.004	0	45.53	18.62	6286536	40617346	631857	631402	144687	115329	1.56725e+06
infinity_subset_10Gb_5	93	87	77	71	59	53	40765648	40761849	40734689	40692886	40496651	40249756	92	6791628	40765506	41884608	46.14	45.88	1719131	1719131	286914	220988	2.5802e+06	2511263	6	6	32	36	84	38	32678301	36	0	0	0	4 + 11 part	113894	96.631	1.003	0	40.85	18.51	3978644	40604619	801378	801378	156266	128951	1.2481e+06
infinity_subset_10Gb_6	101	100	92	80	70	64	40841387	40840810	40812165	40722962	40575199	40337850	101	6068919	40841387	41884608	46.12	45.88	1304613	1304613	246065	170058	2.21908e+06	2.16381e+06	7	7	36	41	86	49	33546882	39	0	0	2	2 + 15 part	112846	96.742	1.004	0	48.38	19.36	4902071	40683560	735466	722130	156005	127205	1.41686e+06
infinity_subset_10Gb_7	104	100	89	80	69	64	40719237	40716346	40684232	40612051	40445094	40265765	104	6791388	40719237	41884608	46.11	45.88	1491283	1165224	217796	188052	2.19926e+06	2.13807e+06	7	8	38	43	89	40	30217669	37	0	0	0	5 + 13 part	116742	96.526	1.003	0	46.21	19.03	5632545	40539015	746112	685638	157351	116788	1.4667e+06
infinity_subset_10Gb_8	93	90	85	75	65	58	40736446	40734361	40722583	40654070	40508138	40232897	93	6790952	40736446	41884608	46.12	45.88	2247597	2247597	283671	168663	2.49912e+06	2.43062e+06	6	6	30	35	81	42	32980900	37	0	0	1	1 + 15 part	106286	96.522	1.004	0	45.3	18.73	4897890	40583069	799759	785209	160336	136123	1.34248e+06
infinity_subset_10Gb_9	94	93	86	77	66	58	28587836	28587007	28560647	28490215	28311559	27994694	94	6790900	28587836	41884608	47.21	45.88	1034478	418241	151341	-	2.66229e+06	1817114	4	15	35	-	69	40	22326927	32	0	0	0	2 + 14 part	108890	67.654	1.004	0	54.79	23.96	5618543	28456713	594892	287624	109101	-	1.73414e+06
infinity_subset_1Gb_10	109	109	95	85	40	24	24900259	24900259	24866529	24795556	24060643	23539701	109	3685788	24900259	41884608	47.92	45.88	2833185	490095	230493	-	2.20463e+06	1.31065e+06	4	11	15	-	34	24	21418191	13	0	0	0	0 + 5 part	12536	59.374	1	0	52.01	9.51	2271855	24872528	1089917	285529	121029	-	1.20612e+06
infinity_subset_1Gb_1	217	217	191	159	80	43	30718251	30718251	30643016	30405807	29098886	27846246	217	3224000	30718251	41884608	48.34	45.88	1491096	594278	88000	-	1.55496e+06	1.14041e+06	7	13	40	-	50	28	16531616	14	0	0	1	1 + 10 part	72720	73.062	1.001	0	49.25	11.29	3224000	30620131	893600	410635	53591	-	1.07126e+06
infinity_subset_1Gb_2	222	222	190	161	84	43	31590793	31590793	31506940	31291941	30026569	28634026	222	3960533	31590793	41884608	48.37	45.88	1329316	864000	57347	-	1.66211e+06	1.25362e+06	7	12	40	-	51	33	20082180	18	0	0	1	1 + 8 part	84509	75.028	1.002	0	39.23	9.56	2154471	31489862	801520	592020	51933	-	892690
infinity_subset_1Gb_3	213	210	191	163	80	45	30818992	30816886	30758768	30547269	29205677	27983426	213	3181741	30818992	41884608	48.38	45.88	1524022	635195	70739	-	1.67408e+06	1.2318e+06	6	12	41	-	35	25	16186142	13	0	0	0	1 + 7 part	68489	73.158	1.003	0	38.79	9.77	3181739	30742747	1028773	510402	53863	-	1.08359e+06
infinity_subset_1Gb_4	212	211	192	170	86	51	31524623	31523822	31476554	31306665	29863881	28662913	212	3223660	31524623	41884608	48.39	45.88	1194000	618333	71502	-	1326550	998433	9	14	47	-	54	35	16988601	16	0	0	2	1 + 10 part	83789	74.701	1.004	0	42.67	10.57	3223660	31400306	759545	431568	57304	-	936092
infinity_subset_1Gb_5	109	108	96	81	46	30	25072482	25071687	25037717	24926138	24358984	23773413	109	2868000	25072482	41884608	48	45.88	1320000	487264	235144	-	1.59652e+06	955693	6	15	20	-	27	21	17174745	8	0	0	0	0 + 5 part	9972	59.793	1	0	23.93	5.96	2149395	25047738	1079209	387621	151154	-	1.02914e+06
infinity_subset_1Gb_6	109	109	95	78	51	29	24678835	24678835	24642890	24516551	24084956	23344540	109	2807875	24678835	41884608	48.24	45.88	1364000	548311	252000	-	1.49391e+06	880225	6	17	20	-	20	17	12342648	14	0	0	0	0 + 5 part	4678	58.873	1	0	25.85	6.35	2381403	24663150	840086	355857	235231	-	1.02522e+06
infinity_subset_1Gb_7	230	230	205	178	97	47	31621286	31621286	31544576	31342661	30018481	28286553	230	2093059	31621286	41884608	48.38	45.88	1115134	686000	47717	-	1.04649e+06	790064	11	16	51	-	58	45	17029453	26	0	0	1	1 + 15 part	85280	74.866	1.005	0	44.4	11.17	1918918	31521406	733720	479707	41507	-	841299
infinity_subset_1Gb_8	240	240	210	186	108	58	31649500	31649500	31557989	31381993	30092016	28333090	240	3219615	31649500	41884608	48.37	45.88	880055	404743	45469	-	1.25753e+06	950237	9	18	62	-	46	29	12806229	20	0	0	1	1 + 18 part	124482	74.855	1.005	0	44.58	11.84	2870791	31516723	682232	330276	42000	-	923032
infinity_subset_1Gb_9	203	203	178	151	77	40	31300229	31300229	31233836	31032655	29805117	28546696	203	3468732	31300229	41884608	48.44	45.88	2379624	951838	90001	-	1.88616e+06	1.40952e+06	6	9	35	-	36	25	21642657	17	0	0	1	1 + 7 part	68764	74.285	1.003	0	41.24	10.14	2087824	31218721	1021927	673053	74820	-	992625
infinity_subset_2Gb_10	651	650	456	379	191	46	38276215	38275530	37766665	37208458	34143069	29031451	651	3967527	38276215	41884608	46.44	45.88	1740551	1279278	24001	6000	1.74738e+06	1.59684e+06	7	8	204	444	73	56	21338311	30	0	0	2	1 + 24 part	114788	90.692	1.004	0	61.8	19.84	3225663	38145418	885769	729356	22001	4001	1.04231e+06
infinity_subset_2Gb_1	580	580	406	337	168	42	37413512	37413512	36963462	36465948	33712987	29245985	580	4837870	37413512	41884608	46.74	45.88	1714572	1616596	25188	-	1.80701e+06	1.61411e+06	7	8	167	-	81	59	24466000	36	0	0	1	1 + 21 part	97245	88.66	1.004	0	63.54	19.33	3505312	37298300	721831	639539	23603	-	939971
infinity_subset_2Gb_2	614	613	427	355	178	46	38454467	38453672	37991573	37476757	34497241	29838139	614	3961031	38454467	41884608	46.58	45.88	1068922	863510	24094	8001	1.63881e+06	1.5046e+06	8	9	183	380	90	68	23044845	50	0	0	2	6 + 21 part	115211	91.149	1.004	0	56.48	18.86	2263054	38312936	733916	680855	22001	6000	899348
infinity_subset_2Gb_3	636	632	465	363	175	49	38602550	38600193	38169947	37438545	34428414	29919704	635	6068032	38602185	41884608	46.57	45.88	1103516	1005214	23634	8001	1.90848e+06	1.75891e+06	8	10	188	393	71	53	23177776	35	0	0	0	2 + 13 part	91925	91.521	1.004	0	67.56	18.91	4902862	38469556	735486	678517	20860	6490	1.19227e+06
infinity_subset_2Gb_4	614	613	426	361	194	56	38394980	38394032	37912597	37465184	34653235	29865071	614	3245199	38394980	41884608	46.59	45.88	1354467	1262107	25660	7381	1.43648e+06	1.3168e+06	9	10	191	390	78	54	18629252	35	0	0	0	1 + 19 part	44986	91.258	1.003	0	55.29	18.57	3245199	38325099	733533	678829	23518	5882	876401
infinity_subset_2Gb_5	676	674	462	363	163	46	38012547	38011186	37461998	36769035	33569813	29436644	676	6067608	38012547	41884608	46.69	45.88	1003336	759646	21837	4000	2.18239e+06	1980633	6	8	191	520	73	55	21965666	42	0	0	1	3 + 19 part	101801	90.148	1.003	0	59.7	18.67	4902193	37872096	755747	685467	20001	2001	1.29549e+06
infinity_subset_2Gb_6	613	613	392	317	141	47	33077267	33077267	32487871	31955953	29027985	25761228	613	3230444	33077267	41884608	46.42	45.88	2718751	490917	22001	-	1.67176e+06	1.32023e+06	6	11	173	-	54	37	16734526	36	0	0	2	1 + 16 part	82583	78.431	1.004	0	60.15	19	3230444	32970070	732626	426930	20001	-	1.06594e+06
infinity_subset_2Gb_7	604	604	430	348	167	39	35511400	35511400	35059596	34483515	31592990	27172691	604	4838000	35511400	41884608	46.31	45.88	1808301	1226560	22516	-	1.95798e+06	1.66006e+06	6	8	183	-	70	53	22663324	37	0	0	2	1 + 22 part	63056	84.402	1.002	0	56.01	18.41	3506916	35415853	881569	623051	20530	-	1.15415e+06
infinity_subset_2Gb_8	582	582	367	301	155	44	34012499	34012499	33437100	32982134	30609354	26569713	582	3963985	34012499	41884608	46.4	45.88	1150395	558000	24907	-	1.62625e+06	1.3206e+06	7	13	156	-	56	42	17413284	33	0	0	3	3 + 20 part	100669	80.615	1.004	0	66.18	19.93	3240876	33892219	682625	481379	23218	-	1.08454e+06
infinity_subset_2Gb_9	571	571	390	312	159	40	29896945	29896945	29440715	28894318	26287108	22126467	571	3963173	29896945	41884608	42.8	45.88	1114001	94655	22001	-	1.54333e+06	1.10162e+06	7	24	186	-	81	57	16624309	26	0	0	1	2 + 13 part	93393	70.686	1.006	0	72.24	22.44	2086599	29778176	725920	80553	20001	-	739793
infinity_subset_500Mb_10	238	238	202	181	125	82	26981403	26981403	26879180	26731878	25826836	24265755	238	2828529	26981403	41884608	48.81	45.88	559172	116000	49573	-	1.09767e+06	707103	9	40	83	-	30	21	11740769	10	0	0	0	1 + 4 part	61693	64.099	1.002	0	33.1	7.02	2147712	26894634	479127	107984	46001	-	735144
infinity_subset_500Mb_1	234	234	188	169	130	83	18677140	18677140	18551828	18410304	17792134	16060699	234	2082000	18677140	41884608	53.82	45.88	218001	-	40001	-	515574	229904	18	-	100	-	31	19	4148261	2	0	0	0	0 + 2 part	7799	44.453	1.002	0	56.39	9.48	1094913	18648770	212001	-	35681	-	388261
infinity_subset_500Mb_2	259	259	213	186	143	88	18350702	18350702	18221897	18017381	17285413	15363436	259	2222942	18350702	41884608	52.41	45.88	186429	-	33836	-	484363	212212	22	-	117	-	38	30	6141320	5	0	0	1	0 + 6 part	23767	43.511	1.004	0	53.56	8.93	2090576	18304994	157034	-	30001	-	407776
infinity_subset_500Mb_3	225	224	188	171	124	95	27701197	27700609	27604668	27489990	26726385	25661242	225	4776662	27701197	41884608	48.95	45.88	480001	142214	60403	-	1.37816e+06	911475	11	40	82	-	39	25	11016705	13	0	0	0	0 + 9 part	25319	65.902	1.002	0	38.63	7.7	1454880	27653491	352000	126001	58000	-	501857
infinity_subset_500Mb_4	228	228	190	171	128	81	15094648	15094648	15005760	14869244	14156790	12435091	228	706001	15094648	41884608	57.88	45.88	134212	-	34000	-	224538	80920.4	26	-	110	-	26	20	3656385	6	0	0	0	1 + 5 part	68707	35.702	1.004	0	39.59	9.89	501080	15018544	129367	-	30229	-	188096
infinity_subset_500Mb_5	194	194	161	148	117	75	18167136	18167136	18077592	17979970	17428143	15939359	194	2708000	18167136	41884608	50.64	45.88	265767	-	42000	-	844722	366392	13	-	85	-	25	19	7208954	7	0	0	0	0 + 2 part	4413	43.245	1.002	0	27.83	6.05	2087360	18151613	264001	-	40001	-	550513
infinity_subset_500Mb_6	212	212	190	165	119	86	23075073	23075073	23018524	22828490	22089414	20928829	212	2870344	23075073	41884608	49.55	45.88	328001	48001	52001	-	1.05453e+06	580962	11	87	83	-	32	21	9972588	12	0	0	0	0 + 6 part	8586	54.932	1.001	0	33.06	6.61	1493857	23038894	328001	45791	48001	-	485359
infinity_subset_500Mb_7	235	235	209	188	140	92	28361036	28361036	28296659	28131192	27313180	25658594	235	2942000	28361036	41884608	49.08	45.88	572000	132000	52889	-	1.05572e+06	714854	10	38	90	-	39	25	12233314	14	0	0	1	1 + 8 part	68748	67.29	1.003	0	33.73	6.65	1366301	28268627	523195	120017	46725	-	530640
infinity_subset_500Mb_8	193	193	157	143	105	74	20165646	20165646	20071415	19964746	19305952	18131200	193	3218792	20165646	41884608	50.39	45.88	352001	-	48000	-	983166	473353	9	-	75	-	26	18	8280207	4	0	0	0	1 + 2 part	4173	48.042	1.001	0	28.38	5.81	2068633	20148159	312001	-	44600	-	587811
infinity_subset_500Mb_9	215	215	190	172	129	88	28289390	28289390	28224089	28078711	27398035	25822212	215	2975729	28289390	41884608	48.89	45.88	559745	190409	56518	-	835146	564068	13	34	82	-	46	27	11175534	8	0	0	1	1 + 5 part	73447	67.12	1.002	0	34.52	6.41	1369576	28171452	458333	138001	48532	-	553148
infinity_subset_5Gb_10	205	205	172	159	130	109	40585029	40585029	40494147	40399475	39924390	39142452	205	6791673	40585029	41884608	46.14	45.88	1895114	1895114	86173	70001	2.3737e+06	2.30005e+06	6	6	70	86	91	56	27725911	30	0	0	1	3 + 16 part	104315	96.266	1.003	0	53.86	19.47	4365658	40429829	681109	641359	77373	63750	1.25562e+06
infinity_subset_5Gb_1	171	171	151	141	117	90	39751440	39751440	39698247	39635692	39208575	38210924	171	5218000	39751440	41884608	46.12	45.88	1594826	1594826	114001	67432	1.99148e+06	1.89006e+06	7	7	60	82	82	58	26094195	41	0	0	3	1 + 16 part	60690	94.384	1.003	0	50.45	19	4051047	39642609	733507	705117	81595	46919	1.16581e+06
infinity_subset_5Gb_2	157	157	138	123	103	81	33992379	33992379	33942747	33837597	33511882	32644443	157	6056651	33992379	41884608	47.79	45.88	2081549	628105	98803	-	2.2714e+06	1.84341e+06	5	10	53	-	77	55	25322050	34	0	0	3	3 + 19 part	132745	80.461	1.004	0	50.83	20.86	4891045	33829147	826379	508608	74000	-	1.43467e+06
infinity_subset_5Gb_3	180	174	158	145	121	95	39911097	39906729	39868569	39778443	39372383	38393382	180	6068548	39911097	41884608	46.24	45.88	2281830	1517812	105542	63742	2.24646e+06	2.14061e+06	6	7	61	83	69	48	26843442	38	0	0	0	2 + 19 part	68279	94.645	1.005	0	47.17	18.21	4903435	39822605	737009	735471	82073	53660	1.33552e+06
infinity_subset_5Gb_4	177	176	157	145	119	95	40765981	40765443	40708456	40628086	40193191	39338941	177	6791967	40765981	41884608	46.13	45.88	2285260	2285260	109257	83524	2.42565e+06	2.36087e+06	6	6	60	71	90	53	30096810	39	0	0	2	2 + 19 part	110236	96.557	1.004	0	48.62	19.71	2736013	40606660	706825	684241	83524	67569	951436
infinity_subset_5Gb_5	182	181	155	140	116	89	40725267	40724905	40661165	40554017	40153583	39125744	181	6789767	40724905	41884608	46.13	45.88	1491169	1491169	112000	93169	2.31134e+06	2.24734e+06	7	7	60	70	91	55	28385134	46	0	0	1	3 + 18 part	129306	96.363	1.005	0	54.03	19.25	2735481	40551357	684357	684357	90125	69564	1.10779e+06
infinity_subset_5Gb_6	176	176	160	147	123	100	40677999	40677999	40620351	40525035	40147548	39297356	176	6069103	40677999	41884608	46.14	45.88	1769201	1601507	106000	80093	2.16968e+06	2.10718e+06	6	7	66	78	81	55	29758669	42	0	0	2	1 + 17 part	126070	96.269	1.004	0	58.39	20	4901425	40496686	724726	683897	87754	73482	1376786
infinity_subset_5Gb_7	183	181	157	145	121	93	40743643	40742168	40684259	40604332	40207413	39154662	183	4842374	40743643	41884608	46.14	45.88	1228922	1228922	110000	83714	1.81155e+06	1.7622e+06	8	8	61	71	81	55	21748675	42	0	0	1	2 + 20 part	139013	96.455	1.004	0	45.51	18.97	4842374	40570204	735017	725677	83714	65435	1270991
infinity_subset_5Gb_8	200	194	165	152	125	98	40612397	40608953	40537516	40453253	40025260	39065051	200	6066963	40612397	41884608	46.13	45.88	914748	882231	110007	84466	1.81153e+06	1.7565e+06	9	10	66	78	83	55	26450509	41	0	0	1	2 + 22 part	137517	96.123	1.005	0	50.88	18.97	3508291	40452102	708341	682403	86095	69466	923558
infinity_subset_5Gb_9	147	147	131	119	105	84	35802994	35802994	35757673	35667512	35445035	34636382	147	6789730	35802994	41884608	45.69	45.88	2718702	901854	104000	-	2.61421e+06	2.23463e+06	5	7	52	-	64	38	25221425	34	0	0	0	1 + 13 part	100019	84.926	1.002	0	57.51	21.71	3547664	35634297	1084720	735486	86000	-	1.20346e+06
nanopore_subset_10Gb_10	113	110	77	64	55	47	40878002	40875933	40787615	40694634	40537037	40253298	113	6792232	40878002	41884608	46.12	45.88	2992051	2992051	286068	218785	3.35025e+06	3.26973e+06	5	5	24	27	74	37	36868383	35	0	0	2	2 + 11 part	99786	97.067	1.002	0	94.98	24.44	6277136	40724940	1549832	1549832	163228	135786	2.26481e+06
nanopore_subset_10Gb_1	106	101	75	65	57	48	40775064	40771391	40703456	40635642	40511335	40187296	106	6792248	40775064	41884608	46.12	45.88	2992054	2992054	257137	209660	3.3712e+06	3.28189e+06	5	5	22	27	63	38	36214478	33	0	0	1	2 + 15 part	104328	96.773	1.003	0	91.68	23.16	5484375	40644101	1429284	1429284	182087	130044	1.89191e+06
nanopore_subset_10Gb_2	108	104	75	63	57	50	40896469	40893213	40815273	40732679	40627627	40371985	108	6792219	40896469	41884608	46.1	45.88	2992056	2992056	244786	215381	3.34598e+06	3.26704e+06	5	5	25	29	66	35	35658735	30	0	0	2	2 + 15 part	108870	96.993	1.003	0	93.82	24.03	4558391	40765862	1723469	1723469	168220	126427	1.93796e+06
nanopore_subset_10Gb_3	112	109	75	65	56	52	40980058	40977694	40889636	40806107	40658380	40539284	112	6790988	40980058	41884608	46.11	45.88	2992067	2992067	238951	217177	3.34211e+06	3.26993e+06	5	5	25	28	75	43	37540030	28	0	0	0	1 + 12 part	156912	97.153	1.002	0	93	24.36	4309586	40789484	2136745	2136745	153506	123082	1.90149e+06
nanopore_subset_10Gb_4	110	106	70	60	55	49	41004615	41002165	40902354	40821550	40734508	40511827	109	6792201	41004260	41884608	46.08	45.88	2992054	2992054	250978	218319	3.3451e+06	3.27479e+06	5	5	24	27	69	37	36526262	36	0	0	0	1 + 15 part	98844	97.162	1.004	0	93.77	24.16	6550978	40874298	1723469	1549739	163244	142901	2.23437e+06
nanopore_subset_10Gb_5	106	101	74	60	56	53	40927102	40923490	40853706	40750708	40688821	40580178	106	6792236	40927102	41884608	46.1	45.88	2992075	2992075	220005	194584	3.34127e+06	3.26489e+06	5	5	26	30	59	37	35922439	30	0	0	2	1 + 12 part	84612	97.24	1.002	0	94.84	24.04	3997336	40797836	1549818	1549818	149139	115867	1.84144e+06
nanopore_subset_10Gb_6	103	99	69	60	56	48	37697744	37694420	37617089	37548694	37485732	37197468	103	6792220	37697744	41884608	46.8	45.88	4045635	2845446	235592	934	3.3889e+06	3.05014e+06	4	5	24	101	71	39	33403261	34	0	0	1	1 + 12 part	85975	89.525	1.002	0	100.5	25.13	6277124	37570100	1390729	1258227	140087	-	2.26662e+06
nanopore_subset_10Gb_7	82	78	59	48	41	38	37866032	37863562	37811283	37732990	37621226	37506050	82	6792218	37866032	41884608	46.72	45.88	4045617	2992048	338000	14818	3.58458e+06	3.24066e+06	4	5	18	45	46	28	29625689	26	0	0	0	2 + 10 part	76244	89.926	1.002	0	75.88	19.26	5595202	37740061	2121219	1390730	179021	3983	2.4003e+06
nanopore_subset_10Gb_8	109	105	77	66	58	52	40966884	40964034	40891815	40805673	40683997	40462911	109	6792219	40966884	41884608	46.11	45.88	2992051	2992051	232364	198274	3.34255e+06	3.26931e+06	5	5	25	29	68	39	31365906	30	0	0	0	2 + 12 part	142315	97.172	1.002	0	93.21	24.11	6790069	40786355	1549833	1549833	169990	122027	2.29105e+06
nanopore_subset_10Gb_9	95	93	69	55	51	45	30132965	30131870	30071489	29969492	29910818	29700440	94	6792220	30132506	41884608	48.26	45.88	4294557	548519	190966	-	3.28385e+06	2.36246e+06	3	8	25	-	58	36	25945481	30	0	0	2	0 + 13 part	36223	71.666	1.001	0	123.51	29.43	6277124	30048268	1085953	487389	121095	-	2.21887e+06
nanopore_subset_1Gb_10	170	169	103	90	69	48	19860596	19859872	19687240	19581607	19243169	18438257	170	3876784	19860596	41884608	53.93	45.88	2875040	-	76006	-	2.04446e+06	969430	3	-	40	-	20	12	10974461	3	0	0	1	10 + 7 part	95717	46.881	1.006	0	39.16	8.18	3072693	19762007	701960	-	67986	-	1134697
nanopore_subset_1Gb_1	116	116	65	57	48	39	7791600	7791600	7665036	7607273	7460113	7132487	116	659932	7791600	41884608	63.62	45.88	186000	-	65976	-	277795	51677	10	-	38	-	6	6	771271	0	0	0	0	0 + 0 part	0	18.557	1.002	0	359.91	18.27	659932	7790772	186000	-	65976	-	258972
nanopore_subset_1Gb_2	127	127	78	66	51	36	24944796	24944796	24811630	24725339	24466128	23923803	127	4045619	24944796	41884608	48.71	45.88	2870256	288019	182180	-	2.39004e+06	1.42341e+06	4	15	22	-	20	13	17342806	1	0	0	1	4 + 3 part	90744	59.047	1.005	0	266.81	8.93	2809507	24852660	1236112	257970	160015	-	1.27025e+06
nanopore_subset_1Gb_3	178	178	89	76	61	45	22500339	22500339	22287385	22194387	21964750	21381141	178	3971214	22500339	41884608	51.46	45.88	2718751	72000	120002	-	2.03752e+06	1.09455e+06	4	38	30	-	21	12	13312008	2	0	0	1	2 + 3 part	58768	53.35	1.004	0	29.72	9.43	3117682	22438513	742554	67631	108039	-	1.16801e+06
nanopore_subset_1Gb_4	163	163	89	74	55	40	16674359	16674359	16489771	16381636	16086249	15500406	163	4509399	16674359	41884608	57.06	45.88	1574634	-	75160	-	2.06471e+06	821965	3	-	33	-	16	8	8267634	1	0	0	1	8 + 5 part	86843	39.333	1.007	0	29.48	8.33	1746703	16584711	1137639	-	70013	-	892940
nanopore_subset_1Gb_5	183	181	101	87	67	51	28615268	28613791	28415956	28314628	27983022	27386767	183	4045618	28615268	41884608	48.83	45.88	2718710	482024	108004	-	2.20574e+06	1.50695e+06	5	10	30	-	20	15	18649222	2	0	0	1	4 + 4 part	86068	67.812	1.004	0	77.97	6.46	2880400	28528003	1147027	460025	98927	-	1.26396e+06
nanopore_subset_1Gb_6	157	155	86	71	56	42	29009261	29007974	28831529	28721667	28482594	27951057	157	4045616	29009261	41884608	49.14	45.88	2992049	1220312	162017	-	2.4959e+06	1.72866e+06	4	7	23	-	20	14	20408754	3	0	0	0	0 + 4 part	7370	69.177	1.001	0	13.94	4.58	2880400	28996906	1390728	581952	161989	-	1.40471e+06
nanopore_subset_1Gb_7	138	137	91	77	57	42	19526504	19525892	19401587	19301072	18942839	18360232	138	4088243	19526504	41884608	54.21	45.88	2845443	-	96009	-	2.23846e+06	1.04357e+06	3	-	31	-	17	12	11594284	2	0	0	1	2 + 2 part	64043	46.382	1.002	0	34.33	7.9	3321758	19459290	759346	-	91998	-	1.17816e+06
nanopore_subset_1Gb_8	153	152	102	82	63	44	15482433	15481601	15366124	15220873	14928228	14182287	153	4045398	15482433	41884608	52.81	45.88	477995	-	61999	-	1.71741e+06	634832	4	-	40	-	12	8	7219241	4	0	0	1	1 + 3 part	60742	36.766	1.001	0	349.41	14.13	2880291	15419271	477989	-	61999	-	1.03606e+06
nanopore_subset_1Gb_9	146	146	82	68	55	43	17577071	17577071	17424200	17323927	17108462	16694073	146	2992028	17577071	41884608	49.28	45.88	1994257	-	85986	-	1.69435e+06	711042	4	-	31	-	9	9	10733219	3	0	0	1	3 + 4 part	67241	41.72	1.002	0	310.82	11.14	2136780	17508596	1086299	-	81981	-	969429
nanopore_subset_2Gb_10	128	127	62	47	31	20	30749738	30749030	30602854	30497832	30237685	29820504	128	4765415	30749738	41884608	48.66	45.88	3121676	2845442	2718707	-	3.40687e+06	2.50116e+06	4	6	8	-	21	13	25532163	5	0	0	1	3 + 4 part	69266	73.133	1.001	0	30.46	9.35	2880402	30673770	2189796	1390729	478809	-	1.92046e+06
nanopore_subset_2Gb_1	160	159	80	60	48	25	31223294	31222545	31025746	30886407	30677379	29893485	160	4713181	31223294	41884608	48.48	45.88	2992048	2718708	1890822	-	3.23078e+06	2.40842e+06	4	6	9	-	30	18	24937826	6	0	0	1	2 + 3 part	69154	74.262	1.001	0	35.71	11.24	3812237	31149885	2097697	1549841	410689	-	2.0423e+06
nanopore_subset_2Gb_2	149	147	67	52	33	17	30702788	30701172	30521588	30422875	30134952	29524413	149	5780862	30702788	41884608	48.7	45.88	4045611	2992095	2718710	-	3921917	2.87489e+06	4	5	7	-	23	16	28163652	6	0	0	2	2 + 6 part	67202	72.909	1.003	0	38.14	9.03	3841879	30632375	2379055	1549760	597501	-	2.20611e+06
nanopore_subset_2Gb_3	205	205	88	73	51	30	31809001	31809001	31515588	31404629	31012043	30189621	205	4765579	31809001	41884608	48.3	45.88	2992051	2718703	386051	-	3.0537e+06	2.31911e+06	4	6	12	-	20	14	24427001	9	0	0	1	4 + 7 part	120777	75.59	1.001	0	36.17	12.84	4594893	31685604	1794837	1377278	141865	-	1.95964e+06
nanopore_subset_2Gb_4	145	143	53	43	33	13	20883689	20882064	20665034	20595805	20426850	19668354	145	4757884	20883689	41884608	53.23	45.88	3020000	-	719723	-	2.93693e+06	1.46435e+06	3	-	7	-	19	14	13270756	6	0	0	1	12 + 5 part	87775	49.592	1.001	0	46.01	15.52	3020000	20787659	1843607	-	501025	-	1865401
nanopore_subset_2Gb_5	173	171	71	63	48	25	31438462	31437300	31192091	31136932	30888087	29961800	172	4721155	31438028	41884608	48.42	45.88	3005701	2845433	966536	-	3286784	2.46702e+06	4	6	9	-	29	21	25569022	4	0	0	1	6 + 2 part	75105	74.766	1.001	0	33.64	11.13	3836297	31359556	1990644	1390729	459436	-	1.99124e+06
nanopore_subset_2Gb_6	81	78	49	41	31	17	30081830	30079498	29999692	29948674	29795205	29212813	81	4758099	30081830	41884608	48.89	45.88	3640481	2963725	2718709	-	3.32918e+06	2.39104e+06	4	6	8	-	24	15	24321291	7	0	0	0	1 + 2 part	9196	71.718	1.001	0	34.53	8.25	3640481	30066683	2629366	1812574	509353	-	2.25559e+06
nanopore_subset_2Gb_7	147	145	68	56	41	15	31037023	31035489	30852560	30767573	30504038	29479798	147	6664221	31037023	41884608	48.57	45.88	4758036	2992048	2718706	-	4.21041e+06	3.11997e+06	3	5	7	-	24	18	29172126	9	0	0	1	8 + 7 part	92552	73.789	1.001	0	27.44	10.75	4565107	30940355	2163274	1757643	642817	-	2.37991e+06
nanopore_subset_2Gb_8	166	163	66	53	34	13	18296985	18294949	18072107	17982298	17685832	16911838	166	4751317	18296985	41884608	55.48	45.88	3564775	-	89764	-	3346485	1.46189e+06	3	-	7	-	18	12	11304376	5	0	0	0	8 + 6 part	79715	43.329	1.004	0	56.17	16.05	4229854	18213620	1549721	-	70759	-	2044762
nanopore_subset_2Gb_9	134	133	74	60	40	15	30803795	30802961	30657027	30560013	30244716	29330399	134	6106767	30803795	41884608	48.64	45.88	3994293	2992057	738648	-	3820241	2.80957e+06	4	5	8	-	28	23	27985606	5	0	0	1	2 + 3 part	63733	73.244	1.002	0	29.06	12.12	3841798	30737795	2630898	1549823	581961	-	2.17802e+06
nanopore_subset_500Mb_10	362	362	178	142	113	58	21168680	21168680	20704610	20459637	19954191	17941410	362	2873243	21168680	41884608	48.04	45.88	920243	2009	35997	-	1.13615e+06	574216	6	248	84	-	21	18	9007273	4	0	0	0	9 + 9 part	55993	50.315	1.002	0	87.62	10.15	2195504	21107895	385680	2001	34372	-	818170
nanopore_subset_500Mb_1	405	404	202	152	105	68	25470257	25469464	24976139	24618530	23878834	22490774	405	3002138	25470257	41884608	47.33	45.88	991637	78137	43995	-	1.27568e+06	775745	7	44	77	-	21	18	12841436	2	0	0	0	1 + 5 part	7151	60.589	1.003	0	77.21	10.79	2268842	25458415	556108	72010	43045	-	870849
nanopore_subset_500Mb_2	491	491	242	174	120	75	17080199	17080199	16452686	15960343	15114765	13476123	491	1897412	17080199	41884608	53.21	45.88	154068	-	19085	-	524177	213755	17	-	132	-	19	15	4702642	2	0	0	0	2 + 6 part	49228	40.411	1.006	0	227.22	19.78	1526765	17026601	144028	-	17779	-	410298
nanopore_subset_500Mb_3	488	488	237	182	140	89	23371538	23371538	22771705	22408274	21742631	19829331	488	2845424	23371538	41884608	49.34	45.88	307282	37910	36561	-	742111	414097	16	116	118	-	17	15	5928485	5	0	0	2	5 + 8 part	34589	55.576	1.002	0	121.81	12.89	2629352	23332770	250291	37910	35980	-	662953
nanopore_subset_500Mb_4	472	472	198	156	111	71	16392156	16392156	15731141	15424924	14693955	13220213	472	768211	16392156	41884608	53.09	45.88	218040	-	23965	-	296407	116003	19	-	114	-	17	14	2837398	4	0	0	0	17 + 8 part	49581	38.886	1.003	0	209.13	19.48	768211	16336043	205541	-	23868	-	273312
nanopore_subset_500Mb_5	497	497	248	193	117	71	22524715	22524715	21913058	21518205	20266582	18524428	497	2853680	22524715	41884608	46.97	45.88	380099	17536	24462	-	1.07732e+06	579360	8	150	118	-	22	19	9778650	8	0	0	1	6 + 4 part	85048	53.223	1.006	0	422.92	20.5	2160901	22425179	380090	15986	23967	-	709927
nanopore_subset_500Mb_6	447	447	219	155	110	68	23731320	23731320	23150661	22688927	21964808	20442579	447	2992023	23731320	41884608	49.17	45.88	454196	44009	33926	-	1.05479e+06	597633	10	79	90	-	30	25	10693394	4	0	0	1	4 + 5 part	84293	56.319	1.002	0	64.51	13.58	2163314	23632224	388036	37940	31790	-	657081
nanopore_subset_500Mb_7	465	465	217	165	116	83	26149105	26149105	25547558	25187835	24389482	23207564	465	2845443	26149105	41884608	47.53	45.88	438018	91967	41714	-	996023	621830	11	50	91	-	21	20	8432285	5	0	0	0	4 + 7 part	24562	62.186	1.003	0	59.56	11.61	2189797	26116171	376525	83928	39250	-	766686
nanopore_subset_500Mb_8	382	382	182	143	105	62	15568237	15568237	15076649	14809444	14183585	12636382	382	1617840	15568237	41884608	52.48	45.88	189852	-	27888	-	456835	169802	14	-	99	-	16	14	2923565	3	0	0	0	1 + 5 part	7986	36.916	1.006	0	197.34	20.22	1085906	15553237	189633	-	25977	-	359463
nanopore_subset_500Mb_9	445	445	194	157	107	68	19476187	19476187	18876026	18608566	17728791	16324134	445	2845425	19476187	41884608	51.03	45.88	382201	-	30062	-	728328	338670	12	-	100	-	21	18	5869939	2	0	0	0	5 + 5 part	73150	46.237	1.002	0	257.98	15.67	1917749	19397407	335460	-	25979	-	507837
nanopore_subset_5Gb_10	449	446	202	159	122	79	39840743	39838604	39258445	38970083	38326178	36664947	449	6792208	39840743	41884608	46.3	45.88	4045620	2992042	62059	37993	3347955	3.18458e+06	4	5	65	103	61	44	31813029	31	0	0	2	8 + 13 part	103746	94.39	1.004	0	87.64	30.82	6550985	39700787	1549819	1549819	55755	31985	2.30315e+06
nanopore_subset_5Gb_1	483	480	208	154	113	68	30536442	30534492	29896421	29526097	28830985	27184370	483	6792217	30536442	41884608	49.27	45.88	4758051	248859	49886	-	3.56738e+06	2.60084e+06	3	6	74	-	69	45	23323345	28	0	0	1	2 + 9 part	43364	72.414	1.003	0	113.44	38.53	6161068	30421626	1497769	244331	36304	-	2.4635e+06
nanopore_subset_5Gb_2	434	431	200	145	114	75	39132853	39131182	38597431	38209697	37709625	36228911	434	6792216	39132853	41884608	46.47	45.88	4045620	2992070	69980	25977	3.4056e+06	3.18186e+06	4	5	58	114	42	32	30922680	28	0	0	0	4 + 14 part	39016	92.812	1.005	0	97.49	31.84	4566324	39049350	2235245	2235245	57860	19889	2.04227e+06
nanopore_subset_5Gb_3	485	483	212	169	124	73	32078910	32077376	31466067	31132768	30419791	28592210	485	6792230	32078910	41884608	47.56	45.88	4758061	2718750	46047	-	3.36292e+06	2.57562e+06	3	5	79	-	48	33	17143979	30	0	0	0	8 + 14 part	106271	76.162	1.001	0	109.42	36.42	6791163	31931652	1723513	1121985	39995	-	2.59869e+06
nanopore_subset_5Gb_4	451	448	209	162	123	77	39118660	39116498	38534469	38214470	37540164	35764929	451	6792228	39118660	41884608	46.43	45.88	4045617	2992046	55974	21985	3.40532e+06	3.18044e+06	4	5	67	130	60	45	31722549	26	0	0	1	5 + 17 part	106949	92.975	1	0	88.85	28.95	4942951	38954883	1549821	1390617	49875	16011	1.89198e+06
nanopore_subset_5Gb_5	403	402	177	153	110	80	36254922	36254200	35732294	35563590	34816227	33774742	403	6792227	36254922	41884608	47.12	45.88	4045638	2992087	65547	-	3.45632e+06	2991755	4	5	60	-	50	32	28140063	29	0	0	0	6 + 12 part	50106	86.232	1.001	0	89.53	29.74	5081282	36148152	1610322	1390730	52072	-	2.00198e+06
nanopore_subset_5Gb_6	411	407	189	149	109	70	32416550	32413807	31907449	31621592	30961880	29544542	411	6792225	32416550	41884608	48.61	45.88	4045540	2992057	54044	-	3.47983e+06	2.69321e+06	4	5	63	-	39	26	24814509	30	0	0	0	1 + 12 part	88701	76.997	1.002	0	109.17	32.13	6282872	32298667	1549824	1165174	47682	-	2.27649e+06
nanopore_subset_5Gb_7	293	293	148	114	81	51	16869855	16869855	16526201	16268840	15753918	14549021	293	6489908	16869855	41884608	45.68	45.88	3033540	-	43870	-	3.08583e+06	1242881	2	-	65	-	38	23	11385489	23	0	0	1	3 + 12 part	66926	40.071	0.999	0	143.12	45.09	3364829	16762441	1085127	-	33954	-	1.13138e+06
nanopore_subset_5Gb_8	496	493	213	164	125	79	39578446	39576711	38905656	38551900	37879625	36209831	495	6792242	39578098	41884608	46.35	45.88	2845421	2845421	57932	27084	3.08691e+06	2916921	5	5	68	119	54	41	26505881	35	0	0	1	2 + 16 part	91443	93.971	1.002	0	82.96	29.66	5081296	39420673	1610310	1549837	51901	21438	1.79447e+06
nanopore_subset_5Gb_9	515	512	200	161	122	81	39138729	39136487	38411533	38115824	37461548	36006696	515	6792236	39138729	41884608	46.47	45.88	4045620	2992058	57941	21256	3.40265e+06	3179577	4	5	67	133	55	41	31610606	31	0	0	0	6 + 11 part	32668	93.079	1.002	0	85.11	29.3	5081285	39067868	1814956	1814956	51988	13942	2.10789e+06
shortread_subset_1Gb_10	20774	825	355	318	252	166	35884579	29155979	28445710	28165994	27098817	24002049	4024	882680	31278111	41884608	48.35	45.88	117595	78235	10015	-	197688	147627	62	117	317	-	36	36	2649150	3	0	0	1	42 + 3 part	80471	74.41	1	0	41.01	4.89	668125	31178573	117545	77521	9869	-	177942
shortread_subset_1Gb_1	20875	851	370	329	255	175	35926882	29136929	28387493	28103209	26890107	23959117	4090	596218	31276798	41884608	48.35	45.88	123846	71727	8831	-	174294	130152	65	124	334	-	37	35	2065147	3	0	0	0	46 + 2 part	84692	74.391	1	0	41.08	4.69	585521	31170703	117516	69965	7903	-	167162
shortread_subset_1Gb_2	21287	887	364	324	240	167	35923081	29195594	28368731	28079252	26666718	24101304	4077	768428	31306604	41884608	48.33	45.88	128204	80720	8515	-	184878	138187	65	118	335	-	31	31	2242150	2	0	0	0	43 + 4 part	84562	74.472	1	0	41.64	4.86	768428	31203053	125034	77742	7261	-	172633
shortread_subset_1Gb_3	20931	907	366	321	247	168	35892485	29223296	28393977	28076486	26894943	24071123	4072	596519	31315649	41884608	48.33	45.88	131225	78532	7903	-	173940	130049	64	118	334	-	40	39	2051233	3	0	0	0	32 + 4 part	76647	74.509	1	0	40.79	4.79	539754	31219785	127849	76057	7014	-	167419
shortread_subset_1Gb_4	20606	900	369	329	256	173	35919554	29198131	28400384	28111108	26865170	23834751	4158	708113	31365702	41884608	48.31	45.88	116158	70900	7774	-	179819	134659	66	124	343	-	30	30	1884557	6	0	0	0	43 + 2 part	82358	74.615	1	0	41.57	4.94	708113	31263472	115825	70105	7027	-	173627
shortread_subset_1Gb_5	20451	839	335	301	237	163	35897777	29198433	28413251	28184923	27071616	24409288	4036	1174648	31314120	41884608	48.34	45.88	129858	78907	10187	-	248076	185469	55	108	301	-	25	23	2291914	3	0	0	1	37 + 6 part	79536	74.494	1	0	41.53	4.9	1174648	31214943	129061	76433	7903	-	231856
shortread_subset_1Gb_6	20534	900	377	330	254	170	35971746	29243362	28435407	28111091	26868472	23837044	4143	638455	31384760	41884608	48.3	45.88	123696	70524	7328	-	182733	136925	63	121	346	-	40	38	2107584	4	0	0	0	39 + 3 part	78111	74.547	1.002	0	40.26	4.77	585521	31285324	119483	69358	6590	-	173768
shortread_subset_1Gb_7	20763	845	373	329	258	162	35920719	29153425	28414628	28108245	26935329	23459805	4103	768698	31299229	41884608	48.34	45.88	121587	73571	8277	-	198802	148559	62	120	336	-	47	45	2403999	3	0	0	0	38 + 2 part	76088	74.462	1	0	42.2	4.7	768698	31202772	120845	72946	7893	-	182156
shortread_subset_1Gb_8	20475	857	378	339	263	171	35869048	29146978	28419263	28137785	26891667	23555416	4114	768444	31316582	41884608	48.33	45.88	112027	71295	9646	-	183903	137502	67	126	344	-	35	35	2302805	2	0	0	0	48 + 2 part	83815	74.477	1.001	0	41.18	4.91	768444	31210100	108533	68844	8023	-	171759
shortread_subset_1Gb_9	20696	856	355	317	239	163	35892875	29177555	28409080	28140287	26892431	24190820	4082	753905	31310839	41884608	48.33	45.88	129135	78839	9169	-	199747	149321	60	113	322	-	32	31	2288456	2	0	0	0	39 + 3 part	80677	74.455	1.001	0	41.66	4.99	613280	31210711	128145	78457	7987	-	183645
shortread_subset_2Gb_10	23045	3264	256	230	207	149	40440581	33470137	28659981	28484646	28081825	25975388	7559	882736	36521305	41884608	46.97	45.88	140901	105160	1123	-	215897	188252	61	83	2697	-	39	36	2311044	9	0	0	0	72 + 7 part	118764	86.539	1.003	0	74.14	11.23	768444	36351716	139909	105160	1092	-	200679
shortread_subset_2Gb_1	23169	3309	250	232	207	152	40360606	33407959	28587593	28477690	28042217	26076330	7637	882736	36469567	41884608	46.93	45.88	140900	106281	1109	-	213835	186190	63	85	2753	-	43	43	2253054	11	0	0	1	82 + 6 part	125433	86.556	1.001	0	72.77	11.36	847644	36293528	139109	102341	1078	-	201731
shortread_subset_2Gb_2	24041	3251	256	231	208	157	40399136	33337271	28587382	28421874	28014418	26158775	7588	753905	36431088	41884608	46.94	45.88	138240	100342	1109	-	195214	169797	65	88	2730	-	33	33	2073905	5	0	0	0	64 + 9 part	113739	86.498	1.001	0	72.54	11.03	737855	36266126	137190	100342	1079	-	182132
shortread_subset_2Gb_3	23754	3245	247	227	206	156	40366094	33347513	28579093	28456391	28083439	26233643	7585	768412	36442922	41884608	46.94	45.88	138180	106796	1106	-	199305	173412	66	89	2723	-	41	41	2105845	10	0	0	0	76 + 3 part	119297	86.515	1.001	0	72.99	11	768412	36272190	137190	106297	1076	-	190135
shortread_subset_2Gb_4	23433	3316	250	231	210	158	40424223	33516181	28625069	28503559	28147061	26271053	7539	847644	36537575	41884608	46.9	45.88	137190	104033	1119	-	200907	175259	66	89	2718	-	44	43	2158380	9	0	0	0	76 + 3 part	118968	86.554	1.003	0	72.89	11.2	847644	36368702	135960	103634	1090	-	187760
shortread_subset_2Gb_5	23546	3289	260	236	215	165	40426182	33361846	28566426	28404578	28034899	26216716	7703	753894	36497553	41884608	46.93	45.88	130218	99638	1106	-	180458	157248	71	95	2801	-	48	47	2310829	7	0	0	0	85 + 7 part	119985	86.638	1.001	0	75.09	11.23	539283	36326339	129135	98774	1076	-	166624
shortread_subset_2Gb_6	23931	3309	259	232	213	161	40469798	33408728	28595045	28416335	28098396	26241774	7540	917726	36428328	41884608	46.95	45.88	135293	103633	1115	-	197099	171423	69	92	2720	-	43	43	1985265	7	0	0	0	76 + 4 part	125115	86.469	1.001	0	71.51	11.14	917726	36252723	133735	102341	1085	-	187150
shortread_subset_2Gb_7	23092	3279	250	226	205	160	40439363	33462451	28661095	28505095	28136077	26541923	7593	882958	36537008	41884608	46.9	45.88	137728	102634	1113	-	217835	190023	62	85	2730	-	50	49	2652591	11	0	0	0	75 + 7 part	118025	86.553	1.003	0	74.27	11.43	793619	36370359	137190	102341	1080	-	202057
shortread_subset_2Gb_8	22902	3281	265	238	214	160	40331531	33378778	28612558	28450787	28044950	26077170	7601	768444	36446349	41884608	46.94	45.88	138240	102095	1107	-	196368	170872	68	91	2732	-	43	43	2152322	4	0	0	0	65 + 5 part	114152	86.528	1.001	0	74.38	11.2	768444	36280394	137190	100348	1079	-	183186
shortread_subset_2Gb_9	24003	3256	245	220	201	156	40407952	33335918	28589633	28429820	28086297	26427870	7611	803811	36434148	41884608	46.95	45.88	139112	106297	1097	-	208595	181450	63	86	2736	-	45	43	2308185	7	0	0	0	76 + 5 part	119391	86.486	1.001	0	72.29	11.1	768444	36266014	138355	106281	1071	-	194158
shortread_subset_500Mb_10	14810	1921	686	357	214	131	32133485	28260098	25185219	22867171	20803275	17876245	3052	595837	29003622	41884608	48.93	45.88	81798	23671	3709	-	137241	95034.3	79	220	900	-	26	26	1824142	4	0	0	0	20 + 4 part	66730	68.93	1.001	0	35.44	2.13	539072	28903579	80720	21635	3628	-	129355
shortread_subset_500Mb_1	14746	1945	677	337	198	128	32055571	28242327	25100497	22746441	20721780	18290722	3019	780044	28948601	41884608	48.93	45.88	93327	21001	3697	-	162532	112334	73	208	901	-	20	19	1950100	1	0	0	1	22 + 1 part	65986	68.802	1.001	0	33.94	1.89	780044	28849668	93069	19391	3601	-	149286
shortread_subset_500Mb_2	15054	1931	666	348	195	133	32193161	28264282	25126421	22943569	20593569	18418881	3086	768395	29023404	41884608	48.92	45.88	86321	21971	3682	-	161327	111789	73	210	899	-	25	25	1993032	4	0	0	1	16 + 1 part	62790	68.98	1.001	0	34.16	2.05	768395	28925492	86321	21107	3542	-	146181
shortread_subset_500Mb_3	14799	1906	682	374	214	129	32142607	28230071	25186481	23067204	20708432	17682765	3044	596065	28980207	41884608	48.92	45.88	80720	21865	3791	-	141836	98137	80	225	887	-	19	17	2025555	5	0	0	0	22 + 2 part	67579	68.865	1.001	0	34.2	2.21	539141	28879309	79563	20569	3703	-	134114
shortread_subset_500Mb_4	14938	1902	677	348	207	126	32158641	28264636	25210321	22965536	20854244	17882655	3079	638233	29033093	41884608	48.91	45.88	85952	24050	3772	-	155269	107628	75	211	891	-	27	26	2364121	2	0	0	1	23 + 3 part	67820	69	1.001	0	33.67	1.93	632637	28933535	85947	23193	3687	-	142428
shortread_subset_500Mb_5	14872	1930	678	344	193	127	32470223	28610828	25478923	23172172	20973098	18564057	3057	753849	29344064	41884608	48.78	45.88	99433	25663	3784	-	153429	107491	73	192	893	-	24	23	2108404	6	0	0	0	14 + 2 part	63961	68.938	1.013	0	35.98	2.27	539294	29247029	98812	24163	3694	-	138626
shortread_subset_500Mb_6	14877	1948	657	341	201	129	32133134	28254144	25090687	22935412	20892303	18344383	3100	753905	29009419	41884608	48.92	45.88	92619	24362	3670	-	154851	107250	71	204	895	-	28	26	2145500	3	0	0	0	19 + 3 part	65423	68.946	1.001	0	34.25	2.01	539294	28910961	89641	23931	3513	-	142151
shortread_subset_500Mb_7	14918	1970	708	370	213	136	32298423	28391373	25298824	22976855	20597886	17810418	3118	708813	29140551	41884608	48.86	45.88	79708	22411	3728	-	141221	98252.1	85	228	922	-	21	20	1791148	3	0	0	0	16 + 2 part	64238	68.927	1.006	0	35.85	2.31	708629	29041776	76139	21163	3579	-	134200
shortread_subset_500Mb_8	14685	1937	671	345	204	125	32158037	28284803	25132831	22895068	20836356	17915192	3066	551295	29029617	41884608	48.93	45.88	89249	22662	3691	-	150533	104332	72	209	905	-	23	23	1330274	4	0	0	0	24 + 3 part	68766	68.97	1.001	0	35.04	2.18	539294	28927133	86321	21816	3575	-	142132
shortread_subset_500Mb_9	14862	1924	643	328	199	130	32127915	28255562	25130233	22928888	20988832	18540997	3082	753683	29008394	41884608	48.92	45.88	93683	25638	3721	-	161574	111903	71	198	869	-	23	22	2169785	2	0	0	0	22 + 3 part	67956	68.923	1.001	0	34.68	2.05	542907	28905932	93176	24476	3585	-	145182
shortread_subset_5Gb_10	21766	1957	1037	585	231	157	44413199	39923000	37509072	34259103	29097177	26530474	2312	882736	40170054	41884608	46.18	45.88	117723	107752	7133	4763	188955	181220	78	85	811	1076	23	23	2653509	18	0	0	0	159 + 8 part	221784	95.194	1.001	0	56.06	15.75	730180	39914379	117516	106297	6905	4577	175026
shortread_subset_5Gb_1	24431	1927	999	541	237	151	44642345	39896053	37436660	34150094	29653488	26686706	2311	917726	40158040	41884608	46.17	45.88	131232	114910	6910	4646	217927	208944	72	79	782	1053	25	23	2686885	19	0	0	0	166 + 9 part	218879	95.176	1.001	0	55.88	15.68	917726	39905414	129883	112140	6722	4465	203395
shortread_subset_5Gb_2	23562	2000	1057	570	236	152	44610451	39918934	37393123	33950356	28962382	26026309	2387	612578	40181326	41884608	46.17	45.88	123869	107752	6570	4517	178000	170761	79	86	844	1121	21	21	2099524	16	0	0	0	183 + 9 part	235187	95.18	1.001	0	55.82	15.62	612578	39909716	122411	107293	6413	4320	168222
shortread_subset_5Gb_3	20556	1914	1014	564	227	159	44242904	39944457	37528551	34280350	29244118	26900662	2262	753683	40180186	41884608	46.17	45.88	122411	108282	7092	4762	191174	183394	76	84	787	1049	25	24	2465474	23	0	0	1	155 + 12 part	216822	95.219	1.001	0	56.23	15.67	730183	39928956	119832	108282	6877	4519	178462
shortread_subset_5Gb_4	23031	1936	1022	569	228	155	44530671	39898862	37436467	34228511	29092921	26538314	2345	882736	40178023	41884608	46.17	45.88	117614	106300	6715	4650	207283	198838	75	82	805	1076	24	22	2324760	18	0	0	1	172 + 12 part	223781	95.186	1.001	0	57.22	15.72	780044	39918414	117614	105056	6525	4465	193987
shortread_subset_5Gb_5	22548	1945	1013	568	238	153	44503272	39888137	37439720	34237379	29353411	26402836	2366	917726	40176273	41884608	46.18	45.88	119845	105058	6999	4619	205540	197156	74	82	797	1067	24	23	2628249	18	0	0	0	183 + 10 part	232326	95.172	1.001	0	56.65	15.51	917726	39908825	117516	103634	6701	4440	195556
shortread_subset_5Gb_6	23578	1965	1028	548	226	152	44615440	39899335	37430641	33984893	29157781	26524448	2379	882736	40183823	41884608	46.18	45.88	123982	109344	6777	4662	206685	198292	74	81	814	1083	30	29	2793636	15	0	0	2	187 + 13 part	234992	95.189	1.001	0	55.94	15.9	780048	39913498	122468	107749	6600	4473	192139
shortread_subset_5Gb_7	21723	1910	999	584	248	154	44346934	39907938	37526913	34568129	29526498	26401879	2297	780035	40171146	41884608	46.17	45.88	117723	106796	7164	4755	192657	184776	76	83	772	1034	27	24	2097968	12	0	0	1	176 + 12 part	228295	95.166	1.001	0	55.87	15.6	780035	39905901	117723	106796	6943	4476	182805
shortread_subset_5Gb_8	22060	1935	1010	561	238	150	44456975	39912305	37409751	34195338	29468650	26427543	2336	882736	40184482	41884608	46.18	45.88	129858	117516	6899	4605	207666	199236	73	80	798	1070	25	23	2488725	18	0	0	0	198 + 9 part	236833	95.182	1.001	0	56.09	15.67	780042	39913300	124864	117516	6707	4393	193701
shortread_subset_5Gb_9	22596	1989	1052	571	222	154	44508609	39913572	37457637	34004213	28797838	26424265	2406	882736	40200901	41884608	46.17	45.88	112738	105058	6893	4594	203725	195536	76	83	835	1102	28	26	2695920	18	0	0	1	192 + 11 part	237166	95.185	1.001	0	55.94	15.69	780035	39926868	112140	104033	6682	4337	189202
shortread_subset_7Gb_10	31193	999	705	565	358	188	46429930	40077374	39348238	38322207	34956925	28901914	1424	768451	40345909	41884608	46.2	45.88	124301	117359	18611	12996	203614	196134	74	81	420	511	23	21	2352889	17	0	0	0	338 + 9 part	339856	95.404	1.001	0	46.43	15.69	768451	39988478	124301	117308	17742	12545	191733
shortread_subset_7Gb_1	28661	998	704	574	362	184	46149293	40066088	39313477	38372251	34893721	28428095	1424	847644	40343475	41884608	46.19	45.88	123959	107758	19440	12814	213388	205536	75	82	427	515	27	23	2646126	15	0	0	1	319 + 11 part	329853	95.418	1.001	0	45.9	15.49	847644	39995325	122411	106796	18610	12316	200902
shortread_subset_7Gb_2	28572	977	695	568	367	197	46164166	40084987	39382781	38460322	35105357	29063826	1391	847641	40348290	41884608	46.19	45.88	122411	106796	20132	13937	198242	190970	76	83	421	504	26	23	2806271	15	0	0	1	321 + 9 part	328117	95.436	1.001	0	46.63	15.75	847641	40003096	120728	106297	19494	13257	185635
shortread_subset_7Gb_3	29167	1017	706	562	354	195	46311186	40085806	39321511	38250301	34871460	29259952	1416	917735	40342107	41884608	46.18	45.88	119845	106743	18562	12395	218996	210931	74	81	421	513	23	20	2627149	21	0	0	2	303 + 15 part	320783	95.427	1.001	0	46.31	15.54	917735	39999570	117614	106297	17717	11976	206466
shortread_subset_7Gb_4	29301	981	699	559	361	193	46374363	40220235	39496513	38471579	35268621	29292781	1393	847641	40480535	41884608	46.26	45.88	128426	112737	18562	13292	195600	189043	77	83	414	494	28	24	2793049	18	0	0	1	318 + 13 part	326775	95.426	1.004	0	46.34	15.65	847641	40132435	124864	112140	17633	12839	182930
shortread_subset_7Gb_5	30354	972	696	573	357	195	46347179	40072526	39397748	38504102	34935850	29189165	1386	847641	40337636	41884608	46.19	45.88	128426	112140	19548	13698	202384	194909	76	83	419	506	22	20	2683202	18	0	0	1	321 + 10 part	329146	95.409	1.001	0	46.08	15.68	847641	39989872	123847	108286	18610	13263	189741
shortread_subset_7Gb_6	28115	1023	720	584	362	180	46364189	40241712	39467272	38470942	34806331	28365650	1426	768451	40499558	41884608	46.26	45.88	128426	112738	18455	13321	204259	197505	75	81	439	518	29	25	2622112	15	0	0	0	320 + 12 part	333367	95.42	1.004	0	46.27	15.6	768451	40144012	123959	112140	17753	12657	191287
shortread_subset_7Gb_7	29624	1026	720	585	361	187	46385139	40082025	39315990	38323814	34676193	28455174	1461	768458	40359099	41884608	46.19	45.88	122411	106796	18351	12277	197056	189879	77	83	439	529	29	25	2475919	15	0	0	0	329 + 13 part	337193	95.422	1.001	0	46.42	15.5	768458	40002129	122411	106374	17490	11772	188878
shortread_subset_7Gb_8	31439	977	689	567	357	186	46461708	40075684	39388157	38500545	35037557	28955030	1404	847641	40350931	41884608	46.19	45.88	127341	112140	19866	13158	210459	202752	72	78	415	498	28	25	2803218	17	0	0	1	320 + 14 part	332481	95.426	1.001	0	46.73	15.59	847641	39999981	124864	108286	19311	12545	197336
shortread_subset_7Gb_9	30406	1036	719	582	355	178	46475426	40093193	39286003	38263880	34466699	28113224	1465	768451	40364869	41884608	46.19	45.88	124181	108286	17634	12686	202698	195344	75	82	442	532	28	24	2703061	14	0	0	0	324 + 11 part	328704	95.431	1.001	0	46.6	15.64	768451	40016963	123869	107757	16831	12081	189615
unpolished_nanopore_subset_10Gb_10	113	110	77	65	55	47	40861220	40859152	40770741	40687706	40519918	40236280	113	6791427	40861220	41884608	46.15	45.88	2990941	2990941	285910	214000	3349559	3.26772e+06	5	5	24	28	74	36	36843632	33	0	0	1	2 + 12 part	101137	97.09	1.001	0	51.68	68.14	6276394	40707397	1549137	1549137	163191	135708	2.26447e+06
unpolished_nanopore_subset_10Gb_1	105	100	74	64	56	47	40757942	40754272	40686171	40618368	40494122	40170130	105	6791434	40757942	41884608	46.15	45.88	2990920	2990920	264000	214000	3.37175e+06	3.28106e+06	5	5	22	26	65	39	36803941	33	0	0	1	2 + 14 part	101420	96.798	1.002	0	49.93	66.07	5483697	40630439	1428683	1428683	186779	130000	1.89171e+06
unpolished_nanopore_subset_10Gb_2	106	102	73	61	55	48	40879377	40876122	40798114	40715406	40610336	40354719	106	6791407	40879377	41884608	46.13	45.88	2990904	2990904	255308	219997	3.34866e+06	3.26829e+06	5	5	25	28	66	35	35870664	31	0	0	1	2 + 15 part	113865	96.981	1.003	0	50.3	66.97	4557863	40743465	1722321	1722321	168698	141942	1.93987e+06
unpolished_nanopore_subset_10Gb_3	111	108	75	66	56	52	40962891	40960527	40877265	40803615	40645917	40526799	111	6790203	40962891	41884608	46.13	45.88	2990895	2990895	238897	216937	3.34164e+06	3.2681e+06	5	5	25	28	78	43	37529647	27	0	0	0	1 + 10 part	153324	97.152	1.002	0	49.95	67.52	4308207	40771672	2136291	2136291	153362	122998	1.90084e+06
unpolished_nanopore_subset_10Gb_4	108	104	69	59	54	48	40987515	40985068	40889522	40808599	40721558	40498951	107	6791424	40987160	41884608	46.11	45.88	2990915	2990915	294067	232959	3.34682e+06	3.27511e+06	5	5	23	26	70	36	36515945	33	0	0	0	1 + 14 part	98182	97.179	1.004	0	49.38	67.87	6550230	40871690	1722320	1549040	161971	142745	2.23414e+06
unpolished_nanopore_subset_10Gb_5	105	100	74	60	56	53	40910291	40906679	40841345	40738276	40676426	40567771	105	6791407	40910291	41884608	46.12	45.88	2990894	2990894	238748	194436	3.34067e+06	3.26296e+06	5	5	25	30	61	38	36437237	31	0	0	2	1 + 12 part	83923	97.22	1.002	0	51.65	67.38	3996057	40781805	1549137	1549137	148998	116026	1.84096e+06
unpolished_nanopore_subset_10Gb_6	111	107	76	65	57	49	40945929	40942607	40862891	40775392	40652008	40363870	111	6791442	40945929	41884608	46.12	45.88	2990898	2990898	235521	188000	3.33904e+06	3.26421e+06	5	5	25	29	76	42	36570780	32	0	0	1	1 + 13 part	96476	97.212	1.002	0	50.37	67.31	6276409	40805162	1390150	1390150	149324	125909	2197771
unpolished_nanopore_subset_10Gb_7	89	85	65	54	47	43	39607311	39604843	39550521	39472245	39366287	39218615	89	6791408	39607311	41884608	46.37	45.88	4043997	2990882	329484	178307	3.45217e+06	3.26447e+06	4	5	20	28	51	32	30953590	27	0	0	0	2 + 12 part	93735	94.093	1.001	0	45.74	63.57	5594527	39461266	2120752	1390159	178946	97341	2.31105e+06
unpolished_nanopore_subset_10Gb_8	107	103	75	65	56	50	40950269	40947421	40875109	40798711	40667075	40446003	107	6791434	40950269	41884608	46.13	45.88	2990920	2990920	235445	210565	3.34417e+06	3.26957e+06	5	5	24	28	68	37	30829425	28	0	0	0	2 + 12 part	143146	97.17	1.002	0	50.4	67.92	6789284	40766261	1549136	1549136	169874	121997	2.29189e+06
unpolished_nanopore_subset_10Gb_9	95	93	69	55	51	45	30121157	30120062	30059613	29957549	29898867	29688526	94	6791397	30120698	41884608	48.29	45.88	4293146	548000	190936	-	3.28344e+06	2.36123e+06	3	8	25	-	57	35	25414024	30	0	0	2	0 + 12 part	37909	71.669	1.001	0	63.07	72.38	6276363	30035011	1085478	487193	120987	-	2.21876e+06
unpolished_nanopore_subset_1Gb_10	168	167	102	92	69	49	19859329	19858605	19689741	19613769	19262855	18507728	168	3876042	19859329	41884608	53.95	45.88	2874076	-	79958	-	2.04392e+06	969112	3	-	39	-	16	12	10972134	3	0	0	1	10 + 10 part	110347	46.748	1.008	0	46.41	65.25	3072189	19746675	803665	-	68687	-	1.20704e+06
unpolished_nanopore_subset_1Gb_1	115	115	64	57	47	39	7792078	7792078	7665336	7617537	7460361	7180544	115	660000	7792078	41884608	63.66	45.88	215289	-	70001	-	280084	52106	10	-	37	-	6	6	905848	0	0	0	0	0 + 1 part	930	18.55	1.003	0	75.55	103.07	660000	7789733	214911	-	70001	-	261151
unpolished_nanopore_subset_1Gb_2	127	127	78	67	51	36	24940726	24940726	24807207	24730914	24461529	23919134	127	4044317	24940726	41884608	48.74	45.88	2869329	288001	182186	-	2.38925e+06	1.42271e+06	4	15	22	-	20	13	17338447	1	0	0	1	7 + 3 part	99802	59.026	1.005	0	21.49	48.51	2808561	24839540	1235756	258001	160001	-	1269824
unpolished_nanopore_subset_1Gb_3	177	177	88	75	60	44	22499094	22499094	22286052	22192902	21962753	21379064	177	3970248	22499094	41884608	51.49	45.88	2718461	81058	120001	-	2.03878e+06	1.09517e+06	4	37	30	-	21	12	13309436	2	0	0	1	9 + 1 part	78528	53.303	1.004	0	41.35	64.28	3117335	22418232	742448	67638	120001	-	1.1696e+06
unpolished_nanopore_subset_1Gb_4	163	163	89	76	55	41	16673670	16673670	16488524	16400098	16084650	15548589	163	4508363	16673670	41884608	57.08	45.88	1574450	-	75010	-	2.06399e+06	821644	3	-	33	-	16	8	8266040	0	0	0	1	12 + 4 part	102045	39.3	1.007	0	40.17	64.79	1746410	16569995	1137389	-	70001	-	892666
unpolished_nanopore_subset_1Gb_5	181	179	99	86	65	50	28611395	28609918	28411870	28320140	27978516	27431788	181	4044330	28611395	41884608	48.86	45.88	2718444	488241	108001	-	2.32732e+06	1.58979e+06	5	8	28	-	20	15	19016208	2	0	0	1	4 + 3 part	69088	67.851	1.004	0	31.85	54.65	2879449	28540477	1390393	478765	98925	-	1.3638e+06
unpolished_nanopore_subset_1Gb_6	157	155	86	72	56	42	29005297	29004010	28827167	28727211	28477949	27946300	157	4044263	29005297	41884608	49.16	45.88	2991395	1220000	162000	-	2.49511e+06	1.72788e+06	4	7	23	-	20	14	20404028	3	0	0	1	4 + 4 part	15368	69.161	1.001	0	29.15	50.17	2879405	28984931	1390421	581897	161972	-	1.40427e+06
unpolished_nanopore_subset_1Gb_7	137	136	90	78	56	42	19524707	19524104	19399577	19318969	18940899	18407826	137	4087357	19524707	41884608	54.23	45.88	2844522	-	96001	-	2.23947e+06	1.04394e+06	3	-	31	-	15	10	11535545	4	0	0	1	1 + 2 part	61028	46.363	1.002	0	46.75	62.08	3323743	19459159	759229	-	92001	-	1180382
unpolished_nanopore_subset_1Gb_8	151	150	101	84	62	43	15481397	15480564	15366826	15251327	14928523	14182070	151	4044228	15481397	41884608	52.82	45.88	478001	-	62001	-	1.7181e+06	635046	4	-	39	-	12	8	7217225	4	0	0	1	2 + 2 part	62055	36.76	1.001	0	41.52	77.27	2879360	15416882	477995	-	62001	-	1.0371e+06
unpolished_nanopore_subset_1Gb_9	146	146	82	70	55	43	17575608	17575608	17422527	17342227	17106607	16691844	146	2991344	17575608	41884608	49.27	45.88	1994000	-	86001	-	1.69383e+06	710763	4	-	31	-	9	9	10731023	3	0	0	1	2 + 5 part	66188	41.723	1.002	0	29	56.42	2136556	17508233	1086185	-	82001	-	969153
unpolished_nanopore_subset_2Gb_10	128	127	62	48	31	20	30745231	30744523	30598374	30502902	30232549	29815015	128	4764456	30745231	41884608	48.68	45.88	3121227	2844210	2718418	-	3.40583e+06	2.50004e+06	4	6	8	-	21	13	25526328	5	0	0	1	5 + 4 part	77186	73.115	1.001	0	35.93	53.68	2879672	30662042	2188834	1390327	478762	-	1.92005e+06
unpolished_nanopore_subset_2Gb_1	158	157	79	61	47	24	31219296	31218547	31026555	30906586	30677399	29893260	158	4712153	31219296	41884608	48.51	45.88	4044554	2844222	2502000	-	3520313	2623916	4	6	8	-	28	17	24934737	5	0	0	2	8 + 5 part	91836	74.195	1.002	0	40.07	64.37	4290190	31123486	2140660	1549356	410583	-	2.33228e+06
unpolished_nanopore_subset_2Gb_2	149	147	67	52	33	17	30697828	30696212	30516702	30417794	30129547	29518391	149	5780000	30697828	41884608	48.72	45.88	4044594	2991473	2718404	-	3.92089e+06	2873678	4	5	7	-	25	17	28159693	6	0	0	1	4 + 4 part	70833	72.901	1.003	0	39.89	52.21	3841162	30623857	2378716	1549424	597438	-	2.20552e+06
unpolished_nanopore_subset_2Gb_3	203	203	86	73	49	29	31806144	31806144	31512846	31421586	31008029	30234342	203	4764798	31806144	41884608	48.33	45.88	3225188	2844289	386000	-	3.266e+06	2.48012e+06	4	6	10	-	20	14	24961934	7	0	0	1	14 + 6 part	112604	75.609	1.001	0	59.94	74.84	4622955	31690987	2126385	1549277	141843	-	2.1768e+06
unpolished_nanopore_subset_2Gb_4	144	142	52	42	32	13	20880680	20879055	20662164	20592993	20423527	19713752	144	4756527	20880680	41884608	53.26	45.88	3052000	-	2062000	-	3.14403e+06	1.56739e+06	3	-	6	-	19	14	13267518	5	0	0	1	20 + 3 part	109082	49.538	1.001	0	44.16	72.47	3739197	20761565	2140683	-	500929	-	2.07251e+06
unpolished_nanopore_subset_2Gb_5	171	169	71	62	47	24	31434019	31432856	31197136	31136679	30887538	29960099	170	4719742	31433585	41884608	48.45	45.88	3784000	2991419	2718427	-	3.45969e+06	2.59643e+06	4	6	8	-	29	21	25563206	2	0	0	1	10 + 3 part	85046	74.743	1.001	0	39.16	64.84	3835486	31345537	1990439	1390323	459367	-	2.16459e+06
unpolished_nanopore_subset_2Gb_6	80	77	48	40	31	18	30077124	30074795	29994919	29943793	29806191	29265120	80	4756947	30077124	41884608	48.91	45.88	3640000	2963260	2718420	-	3.32838e+06	2.39009e+06	4	6	8	-	23	15	24332487	6	0	0	0	4 + 2 part	24056	71.675	1.001	0	38.09	48.99	3640000	30047280	2628238	1812982	509281	-	2.25528e+06
unpolished_nanopore_subset_2Gb_7	147	145	68	57	41	15	31032661	31031129	30848556	30773282	30499327	29473432	147	6663200	31032661	41884608	48.59	45.88	4756550	2991468	2718404	-	4.20915e+06	3.1186e+06	3	5	7	-	25	18	29165798	8	0	0	2	17 + 7 part	118008	73.728	1.001	0	36.72	62.28	4564155	30910829	2162870	1756882	642540	-	2.37924e+06
unpolished_nanopore_subset_2Gb_8	166	163	66	54	34	13	18295277	18293241	18070937	17990871	17683632	16908802	166	4749971	18295277	41884608	55.5	45.88	3564000	-	89750	-	3.34534e+06	1.46125e+06	3	-	7	-	20	13	11303250	5	0	0	0	22 + 4 part	108824	43.257	1.004	0	58.98	78.58	4229150	18182478	1549266	-	70753	-	2.04416e+06
unpolished_nanopore_subset_2Gb_9	134	133	75	63	40	15	30799403	30798551	30657699	30585377	30239693	29324196	134	6106000	30799403	41884608	48.66	45.88	3993203	2991436	738424	-	3.8192e+06	2.80841e+06	4	5	8	-	26	21	27914845	6	0	0	1	6 + 5 part	76410	73.214	1.002	0	41.21	62.11	3840969	30720501	2629750	1549388	581900	-	2.17729e+06
unpolished_nanopore_subset_500Mb_10	370	370	185	149	119	62	24709217	24709217	24240357	23995792	23474166	21398236	370	3013919	24709217	41884608	47.03	45.88	1218956	59932	39989	-	1.3448e+06	793343	6	54	81	-	21	19	12091321	4	0	0	0	18 + 6 part	55166	58.607	1.004	0	65.78	102.95	2279148	24648701	701695	55981	38001	-	936749
unpolished_nanopore_subset_500Mb_1	404	403	201	155	105	73	25472289	25471496	24977804	24657232	23885936	22745935	404	3001267	25472289	41884608	47.38	45.88	991426	78226	44000	-	1.275e+06	775393	7	44	77	-	21	18	12846818	1	0	0	1	5 + 4 part	17256	60.563	1.003	0	66.96	108.08	2268191	25450642	556001	72001	43090	-	870362
unpolished_nanopore_subset_500Mb_2	487	487	239	183	120	77	17085043	17085043	16459035	16085324	15166947	13616521	487	1896976	17085043	41884608	53.28	45.88	154033	-	22001	-	524193	213822	17	-	129	-	19	16	4747851	2	0	0	0	6 + 6 part	25917	40.464	1.006	0	102.47	149.58	1526558	17054857	144001	-	18944	-	410469
unpolished_nanopore_subset_500Mb_3	486	486	235	182	140	90	23374776	23374776	22774091	22429608	21775717	19910801	486	2844397	23374776	41884608	49.39	45.88	307224	38001	36851	-	741769	413963	16	115	117	-	16	14	5925360	5	0	0	2	18 + 9 part	65383	55.5	1.003	0	82.07	121.98	2628413	23304464	250313	37997	36001	-	662653
unpolished_nanopore_subset_500Mb_4	469	469	196	161	110	73	16397216	16397216	15738882	15501565	14723248	13355587	469	768000	16397216	41884608	53.15	45.88	218001	-	24001	-	297798	116584	19	-	112	-	14	12	2803373	2	0	0	0	24 + 9 part	68915	38.842	1.003	0	99.15	154.24	768000	16323441	205511	-	23888	-	274723
unpolished_nanopore_subset_500Mb_5	495	495	246	197	115	73	22527728	22527728	21914772	21579205	20266009	18713348	495	2852600	22527728	41884608	46.99	45.88	570000	17560	24362	-	1.10368e+06	593619	7	148	116	-	21	19	9776320	4	0	0	1	12 + 11 part	108389	53.172	1.006	0	85.81	124.52	2160050	22413874	510769	16001	24001	-	736528
unpolished_nanopore_subset_500Mb_6	446	446	219	167	110	69	23733262	23733262	23156793	22813721	21968330	20494163	446	2991164	23733262	41884608	49.23	45.88	454000	44001	34001	-	1.05422e+06	597355	10	79	90	-	31	25	10723176	4	0	0	1	23 + 4 part	127848	56.193	1.002	0	86.25	124.73	2162667	23588358	388001	37908	31660	-	656702
unpolished_nanopore_subset_500Mb_7	465	465	217	169	116	84	26152120	26152120	25549301	25228585	24389257	23255769	465	2844425	26152120	41884608	47.57	45.88	438001	92000	41800	-	995446	621541	11	50	91	-	19	18	8165183	7	0	0	0	11 + 14 part	55773	62.115	1.003	0	70	106.65	2189035	26088583	376399	83998	39169	-	765938
unpolished_nanopore_subset_500Mb_8	384	384	183	145	105	64	15733617	15733617	15237533	14983506	14329668	12867635	384	1617581	15733617	41884608	52.67	45.88	222001	-	28001	-	455448	171085	14	-	99	-	15	13	2941535	3	0	0	0	12 + 5 part	37908	37.229	1.006	0	91.84	145.1	1085809	15687508	222001	-	26001	-	358901
unpolished_nanopore_subset_500Mb_9	443	443	193	162	106	68	19478527	19478527	18881762	18673604	17733184	16376243	443	2844377	19478527	41884608	51.06	45.88	398001	-	30001	-	732266	340542	12	-	99	-	20	17	6095119	0	0	0	0	11 + 9 part	34885	46.335	1.002	0	83.8	128.2	1917051	19440697	335409	-	27335	-	510018
unpolished_nanopore_subset_5Gb_10	447	444	200	161	121	79	39835967	39833831	39253253	38999751	38324689	36705240	447	6791475	39835967	41884608	46.35	45.88	4044407	2991152	62001	38001	3.34717e+06	3.18345e+06	4	5	65	102	64	44	31810703	28	0	0	2	15 + 14 part	133012	94.29	1.004	0	86.34	120.39	6550279	39666187	1549235	1549235	55791	32001	2.3028e+06
unpolished_nanopore_subset_5Gb_1	481	478	206	160	113	73	30535107	30533158	29894504	29598444	28855395	27458143	481	6791457	30535107	41884608	49.33	45.88	4756230	248806	49983	-	3.56604e+06	2.59975e+06	3	6	74	-	70	45	23388375	27	0	0	1	8 + 10 part	59394	72.351	1.003	0	108.08	149.91	6160375	30405205	1497178	244275	36317	-	2.46267e+06
unpolished_nanopore_subset_5Gb_2	433	430	199	150	114	76	39129460	39127790	38593232	38260804	37709784	36278283	433	6791462	39129460	41884608	46.52	45.88	4044455	2991163	70001	26001	3.40431e+06	3.18038e+06	4	5	58	114	42	31	30907463	25	0	0	0	17 + 13 part	61574	92.77	1.004	0	96.82	124.55	4564946	39024096	2234876	2234876	57847	20511	2041653
unpolished_nanopore_subset_5Gb_3	484	482	211	178	123	74	32077080	32075547	31463770	31229483	30414854	28664438	484	6791493	32077080	41884608	47.62	45.88	4756224	2718251	46001	-	3.36158e+06	2.57445e+06	3	5	79	-	50	34	17246384	27	0	0	0	20 + 13 part	148831	76.064	1.001	0	102.21	139.84	6790427	31876077	1722484	1121338	39581	-	2.59775e+06
unpolished_nanopore_subset_5Gb_4	450	447	208	162	122	76	39114601	39112439	38529764	38218899	37533721	35757364	450	6791495	39114601	41884608	46.48	45.88	4044446	2991166	56001	22001	3.40469e+06	3.17952e+06	4	5	66	129	59	44	31694573	23	0	0	1	18 + 20 part	152684	92.87	1	0	88.82	118.16	4942422	38906677	1549112	1390146	49916	16001	1.8923e+06
unpolished_nanopore_subset_5Gb_5	402	401	176	156	110	80	36251327	36250605	35728300	35599259	34828920	33785992	402	6791502	36251327	41884608	47.16	45.88	4044447	2991125	65494	-	3455245	2990531	4	5	60	-	51	34	28163491	26	0	0	0	20 + 12 part	95071	86.124	1.001	0	83.38	118.87	5080731	36115724	1609807	1390224	52001	-	2.00143e+06
unpolished_nanopore_subset_5Gb_6	411	407	189	155	109	72	32416328	32413587	31906772	31679746	30958495	29640045	411	6791492	32416328	41884608	48.67	45.88	4044390	2991146	54000	-	3.47857e+06	2.69222e+06	4	5	64	-	38	26	24809967	29	0	0	0	8 + 12 part	80622	77.015	1.002	0	103.98	129.49	6282199	32310198	1549240	1164890	47700	-	2.2763e+06
unpolished_nanopore_subset_5Gb_7	392	388	191	155	106	74	35358181	35355509	34887485	34631791	33870530	32634654	392	6791492	35358181	41884608	47.43	45.88	3032561	2991128	60000	-	3.70652e+06	3.12897e+06	4	5	60	-	52	33	21531532	26	0	0	1	7 + 15 part	84064	84.143	1	0	86.44	113.97	6790425	35230364	2120854	1257789	50001	-	2.47845e+06
unpolished_nanopore_subset_5Gb_8	501	498	212	173	125	81	39728100	39726367	39040597	38783764	38022519	36461642	500	6791505	39727752	41884608	46.37	45.88	2843789	2843789	58001	30000	3.07472e+06	2916391	5	5	68	114	59	43	26701324	29	0	0	1	20 + 15 part	135862	94.222	1.002	0	86.92	124.78	5080741	39525400	1609839	1549111	51990	22148	1.78758e+06
unpolished_nanopore_subset_5Gb_9	511	508	196	163	119	82	39135521	39133281	38407780	38167567	37461973	36173636	511	6791508	39135521	41884608	46.53	45.88	4044414	2991153	60001	21243	3.40198e+06	3.17869e+06	4	5	65	130	55	40	31653510	29	0	0	1	9 + 11 part	45947	93.033	1.002	0	89.87	125.07	5080744	39050742	1814306	1814306	52001	14001	2.10722e+06
[truncated: 5 more columns]

## Sheet: S2 Mock Community Bins Full Rep
Data S2: Mock Community Bins
Assembly	# contigs (>= 0 bp)	# contigs (>= 1000 bp)	# contigs (>= 5000 bp)	# contigs (>= 10000 bp)	# contigs (>= 25000 bp)	# contigs (>= 50000 bp)	Total length (>= 0 bp)	Total length (>= 1000 bp)	Total length (>= 5000 bp)	Total length (>= 10000 bp)	Total length (>= 25000 bp)	Total length (>= 50000 bp)	# contigs	Largest contig	Total length	Reference length	GC (%)	Reference GC (%)	N50	NG50	N90	NG90	auN	auNG	L50	LG50	L90	LG90	# misassemblies	# misassembled contigs	Misassembled contigs length	# local misassemblies	# scaffold gap ext. mis.	# scaffold gap loc. mis.	# unaligned mis. contigs	# unaligned contigs	Unaligned length	Genome fraction (%)	Duplication ratio	# N's per 100 kbp	# mismatches per 100 kbp	# indels per 100 kbp	Largest alignment	Total aligned length	NA50	NGA50	NA90	NGA90	auNA
infinity_subset_10Gb_1-Bacillus_subtilis	4	4	4	4	4	4	4032832	4032832	4032832	4032832	4032832	4032832	4	2797733	4032832	4045677	43.9	43.94	2797733	2797733	1102954	1102954	2.24472e+06	2.23759e+06	1	1	2	2	1	1	2797733	0	0	0	0	0 + 0 part	0	99.594	1	0	19.06	3.57	1891301	4029409	1099531	1099531	906432	906432	1.39266e+06
infinity_subset_10Gb_1-Enterococcus_faecalis_complete	1	1	1	1	1	1	2845176	2845176	2845176	2845176	2845176	2845176	1	2845176	2845176	2845392	37.52	37.52	2845176	2845176	2845176	2845176	2845176	2844960	1	1	1	1	0	0	0	1	0	0	0	0 + 0 part	0	99.985	1	0	3.41	1.16	2845176	2845176	2845176	2845176	2845176	2845176	2845176
infinity_subset_10Gb_1-Escherichia_coli	17	17	17	16	11	9	4906507	4906507	4906507	4898453	4821716	4751732	17	1409085	4906507	4875441	50.49	50.49	1099085	1099085	163008	223270	868592	874127	2	2	7	6	5	3	1641342	3	0	0	0	0 + 3 part	31262	99.28	1.007	0	28.13	3.37	1409085	4873289	501350	501350	147496	163008	716611
infinity_subset_10Gb_1-Listeria_monocytogenes_complete	4	4	4	4	4	3	3034143	3034143	3034143	3034143	3034143	2998375	4	2100500	3034143	2992342	37.9	37.96	2100500	2100500	655682	655682	1.6156e+06	1638167	1	1	2	2	0	0	0	3	0	0	0	0 + 0 part	0	99.901	1.015	0	18.29	3.53	2100500	3034143	2100500	2100500	655682	655682	1.6156e+06
infinity_subset_10Gb_1-Pseudomonas_aeruginosa_complete	2	2	2	2	2	2	6808042	6808042	6808042	6808042	6808042	6808042	2	6070667	6808042	6792330	66.18	66.17	6070667	6070667	737375	737375	5.49302e+06	5.50573e+06	1	1	2	2	0	0	0	0	0	0	0	0 + 0 part	0	100	1.002	0	15.53	1.16	6070667	6808042	6070667	6070667	737375	737375	5.49302e+06
infinity_subset_10Gb_1-Saccharomyces_cerevisiae	53	52	48	39	34	31	11630892	11629928	11618981	11550985	11466909	11332899	53	950559	11630892	12843354	38.23	38.15	506422	478800	184967	9651	521057	471867	9	10	23	40	53	21	7334879	31	0	0	1	0 + 13 part	57236	89.529	1.002	0	108.31	59.64	787260	11519206	302098	285149	85155	-	335379
infinity_subset_10Gb_1-Salmonella_enterica_complete	11	11	9	9	9	8	4675366	4675366	4671827	4671827	4671827	4634348	11	1049151	4675366	4759746	52.16	52.19	666355	666355	352472	352472	680512	668448	3	3	7	7	8	4	1543727	0	0	0	0	0 + 0 part	0	98.185	1	0	35.72	3.74	1049151	4674661	611056	611056	188973	185925	627214
infinity_subset_10Gb_1-Staphylococcus_aureus	3	3	2	2	2	1	2724277	2724277	2721284	2721284	2721284	2682447	3	2682447	2724277	2730326	32.8	32.85	2682447	2682447	2682447	2682447	2.64182e+06	2.63596e+06	1	1	1	1	1	1	2682447	1	0	0	0	0 + 0 part	0	99.27	1.005	0	3.49	0.62	2679835	2724052	2679835	2679835	2679835	2679835	2636677
infinity_subset_10Gb_10-Bacillus_subtilis	2	2	2	2	2	2	4026575	4026575	4026575	4026575	4026575	4026575	2	3280284	4026575	4045677	43.89	43.94	3280284	3280284	746291	746291	2.81063e+06	2.79736e+06	1	1	2	2	2	1	3280284	0	0	0	0	0 + 0 part	0	99.522	1	0	20.14	4.2	2068764	4026575	2068764	2068764	746291	746291	1.52799e+06
infinity_subset_10Gb_10-Enterococcus_faecalis_complete	2	1	1	1	1	1	2838137	2837569	2837569	2837569	2837569	2837569	2	2837569	2838137	2845392	37.52	37.52	2837569	2837569	2837569	2837569	2.837e+06	2.82977e+06	1	1	1	1	1	1	2837569	3	0	0	0	0 + 0 part	0	99.725	1	0	5.25	0.85	1806795	2836411	1806795	1806795	1029048	1029048	1.52334e+06
infinity_subset_10Gb_10-Escherichia_coli	15	15	14	13	10	9	4923755	4923755	4921368	4913475	4861893	4824491	15	2278910	4923755	4875441	50.51	50.49	648923	648923	305623	305623	1.28463e+06	1.29736e+06	2	2	6	6	2	2	938481	3	0	0	0	0 + 4 part	50439	99.47	1.004	0	28	2.92	2278910	4871331	628633	628633	134369	134369	1.26204e+06
infinity_subset_10Gb_10-Listeria_monocytogenes_complete	2	2	2	2	2	1	3022133	3022133	3022133	3022133	3022133	2986374	2	2986374	3022133	2992342	37.88	37.96	2986374	2986374	2986374	2986374	2.95146e+06	2.98085e+06	1	1	1	1	1	1	2986374	3	0	0	0	0 + 0 part	0	99.747	1.012	0	17.88	2.05	2096376	3020855	2096376	2096376	888720	888720	1.71597e+06
infinity_subset_10Gb_10-Pseudomonas_aeruginosa_complete	1	1	1	1	1	1	6789682	6789682	6789682	6789682	6789682	6789682	1	6789682	6789682	6792330	66.17	66.17	6789682	6789682	6789682	6789682	6789682	6787035	1	1	1	1	1	1	6789682	0	0	0	0	0 + 0 part	0	99.971	1	0	16.48	1.24	6788157	6788157	6788157	6788157	6788157	6788157	6.78663e+06
infinity_subset_10Gb_10-Saccharomyces_cerevisiae	61	61	57	48	42	40	11726956	11726956	11714082	11647657	11545147	11455305	61	906829	11726956	12843354	38.26	38.15	445089	424202	109036	24094	429387	392063	11	12	29	43	67	24	6814621	34	0	0	1	0 + 15 part	55646	90.265	1.003	0	116.91	60.1	671364	11628020	239594	196309	65066	4872	303306
infinity_subset_10Gb_10-Salmonella_enterica_complete	7	7	7	7	7	7	4628572	4628572	4628572	4628572	4628572	4628572	7	2153544	4628572	4759746	52.14	52.19	1226215	1226215	207665	207665	1.45953e+06	1.4193e+06	2	2	4	4	8	2	1957310	0	0	0	0	0 + 0 part	0	97.182	1	0	5.12	0.26	2153544	4624960	489716	489716	207665	158097	1.17406e+06
infinity_subset_10Gb_10-Staphylococcus_aureus	3	2	2	1	1	1	2724661	2724158	2724158	2718760	2718760	2718760	3	2718760	2724661	2730326	32.85	32.85	2718760	2718760	2718760	2718760	2.71288e+06	2.70725e+06	1	1	1	1	1	1	5398	0	0	0	0	0 + 0 part	0	99.687	1.001	0	3.96	1.14	2718760	2724661	2718760	2718760	2718760	2718760	2.71288e+06
infinity_subset_10Gb_2-Bacillus_subtilis	2	2	2	2	2	2	4028228	4028228	4028228	4028228	4028228	4028228	2	3510206	4028228	4045677	43.9	43.94	3510206	3510206	518022	518022	3.12542e+06	3.11194e+06	1	1	2	2	2	2	4028228	0	0	0	0	0 + 0 part	0	99.589	0.999	0	6.11	3.33	2347255	4023254	2347255	2347255	458320	458320	1753659
infinity_subset_10Gb_2-Enterococcus_faecalis_complete	1	1	1	1	1	1	2840840	2840840	2840840	2840840	2840840	2840840	1	2840840	2840840	2845392	37.53	37.52	2840840	2840840	2840840	2840840	2840840	2.8363e+06	1	1	1	1	0	0	0	2	0	0	0	0 + 0 part	0	99.838	1	0	5.11	1.3	2839441	2839441	2839441	2839441	2839441	2839441	2.83804e+06
infinity_subset_10Gb_2-Escherichia_coli	15	15	13	13	12	10	4908471	4908471	4903882	4903882	4890414	4826485	15	1885959	4908471	4875441	50.5	50.49	707941	707941	169813	169813	1.01614e+06	1.02302e+06	2	2	7	7	2	1	241699	0	0	0	0	1 + 0 part	13468	99.427	1.01	0	17.49	2.68	1885959	4894891	707941	707941	169813	169813	1.01312e+06
infinity_subset_10Gb_2-Listeria_monocytogenes_complete	2	2	2	2	2	1	3021799	3021799	3021799	3021799	3021799	2986031	2	2986031	3021799	2992342	37.88	37.96	2986031	2986031	2986031	2986031	2.95111e+06	2.98016e+06	1	1	1	1	1	1	2986031	3	0	0	0	0 + 0 part	0	99.74	1.011	0	19.16	2.59	2098639	3016209	2098639	2098639	881802	881802	1.71525e+06
infinity_subset_10Gb_2-Pseudomonas_aeruginosa_complete	3	3	3	3	2	2	6818821	6818821	6818821	6818821	6805846	6805846	3	6068814	6818821	6792330	66.18	66.17	6068814	6068814	737032	737032	5.48099e+06	5.50237e+06	1	1	2	2	1	1	12975	1	0	0	0	0 + 0 part	0	99.989	1.004	0	17.56	1.17	6066505	6816512	6066505	6066505	737032	737032	5476870
infinity_subset_10Gb_2-Saccharomyces_cerevisiae	62	55	51	39	34	32	11551109	11546932	11537618	11454086	11379859	11292175	62	1046515	11551109	12843354	38.23	38.15	506000	458985	176801	-	558359	502179	8	9	23	-	50	25	8212901	31	0	0	1	0 + 12 part	52221	89.175	0.999	0	104.88	58.01	784752	11444981	302142	255575	78000	-	343858
infinity_subset_10Gb_2-Salmonella_enterica_complete	13	13	12	11	11	9	4700856	4700856	4698812	4689841	4689841	4624554	13	1766124	4700856	4759746	52.17	52.19	755392	755392	196685	156033	974162	962109	2	2	6	7	6	3	2836083	3	0	0	0	0 + 2 part	4837	98.469	1.002	0	32.51	3.45	1718260	4694419	755392	755392	154683	154683	901208
infinity_subset_10Gb_2-Staphylococcus_aureus	2	2	2	1	1	1	2723593	2723593	2723593	2718302	2718302	2718302	2	2718302	2723593	2730326	32.85	32.85	2718302	2718302	2718302	2718302	2.71303e+06	2.70634e+06	1	1	1	1	1	1	5291	1	0	0	0	0 + 0 part	0	99.67	1.001	0	4.15	1.21	2718302	2723593	2718302	2718302	2718302	2718302	2.71303e+06
infinity_subset_10Gb_3-Bacillus_subtilis	2	2	2	2	2	2	4029902	4029902	4029902	4029902	4029902	4029902	2	3963288	4029902	4045677	43.9	43.94	3963288	3963288	3963288	3963288	3.89888e+06	3.88367e+06	1	1	1	1	2	1	3963288	1	0	0	0	0 + 2 part	4758	99.503	0.999	0	10.71	3.58	2066170	4022698	2066170	2066170	1888918	1888918	1.94579e+06
infinity_subset_10Gb_3-Enterococcus_faecalis_complete	1	1	1	1	1	1	2842571	2842571	2842571	2842571	2842571	2842571	1	2842571	2842571	2845392	37.52	37.52	2842571	2842571	2842571	2842571	2842571	2.83975e+06	1	1	1	1	0	0	0	4	0	0	0	0 + 0 part	0	99.9	1	0	3.94	1.27	2842159	2842159	2842159	2842159	2842159	2842159	2.84175e+06
infinity_subset_10Gb_3-Escherichia_coli	14	14	14	14	10	9	4902795	4902795	4902795	4902795	4842183	4799325	14	1783151	4902795	4875441	50.49	50.49	1206806	1206806	300745	300745	1.06624e+06	1.07222e+06	2	2	6	6	6	5	3461586	1	0	0	0	0 + 2 part	23692	99.286	1.008	0	23.93	3.98	1021949	4877591	580910	580910	125769	125769	590302
infinity_subset_10Gb_3-Listeria_monocytogenes_complete	4	4	4	4	4	3	3024763	3024763	3024763	3024763	3024763	2988995	4	1491086	3024763	2992342	37.88	37.96	888141	888141	609768	609768	1.11917e+06	1.1313e+06	2	2	3	3	0	0	0	2	0	0	0	0 + 0 part	0	99.762	1.013	0	24.23	2.18	1491086	3024587	888053	888053	609680	609680	1.11908e+06
infinity_subset_10Gb_3-Pseudomonas_aeruginosa_complete	3	3	3	3	2	2	6818962	6818962	6818962	6818962	6805444	6805444	3	6068449	6818962	6792330	66.18	66.17	6068449	6068449	736995	736995	5.48022e+06	5.50171e+06	1	1	2	2	0	0	0	1	0	0	0	0 + 0 part	0	99.996	1.004	0	21.62	1.85	6068449	6818962	6068449	6068449	736995	736995	5.48022e+06
infinity_subset_10Gb_3-Saccharomyces_cerevisiae	57	55	49	43	35	34	11661039	11659677	11642232	11596660	11473650	11439391	57	907524	11661039	12843354	38.23	38.15	520581	504000	134000	12771	505093	458596	9	10	24	40	56	22	7793349	30	0	0	2	0 + 15 part	62402	89.634	1.002	0	108.37	60.01	779070	11538855	325683	248000	75847	843	346063
infinity_subset_10Gb_3-Salmonella_enterica_complete	11	10	10	10	10	9	4697915	4697390	4697390	4697390	4697390	4649462	11	1623914	4697915	4759746	52.16	52.19	757556	757556	319723	196620	885662	874156	2	2	6	7	6	3	2454567	0	0	0	0	0 + 1 part	15850	97.942	1.004	0	18.18	2.29	1605997	4681790	757556	530124	133217	133217	846339
infinity_subset_10Gb_3-Staphylococcus_aureus	3	3	2	1	1	1	2729449	2729449	2724683	2718697	2718697	2718697	3	2718697	2729449	2730326	32.89	32.85	2718697	2718697	2718697	2718697	2.70801e+06	2707139	1	1	1	1	4	2	2724683	0	0	0	0	0 + 1 part	1964	99.686	1.002	0	8.29	1.83	2717532	2727455	2717532	2717532	2717532	2717532	2.70568e+06
infinity_subset_10Gb_4-Bacillus_subtilis	3	3	3	2	2	2	4039432	4039432	4039432	4031497	4031497	4031497	3	3512328	4039432	4045677	43.91	43.94	3512328	3512328	519169	519169	3.12075e+06	3.11593e+06	1	1	2	2	3	2	4031497	1	0	0	0	0 + 2 part	6645	99.618	0.999	0	25.2	5.93	2339682	4027213	2339682	2339682	458310	458310	1.71008e+06
infinity_subset_10Gb_4-Enterococcus_faecalis_complete	1	1	1	1	1	1	2842240	2842240	2842240	2842240	2842240	2842240	1	2842240	2842240	2845392	37.52	37.52	2842240	2842240	2842240	2842240	2842240	2.83909e+06	1	1	1	1	3	1	2842240	4	0	0	0	0 + 0 part	0	99.831	1	0	4.86	1.16	2214695	2839327	2214695	2214695	623314	623314	1.8624e+06
infinity_subset_10Gb_4-Escherichia_coli	14	14	14	14	12	9	4932785	4932785	4932785	4932785	4901978	4794535	14	1802772	4932785	4875441	50.51	50.49	1083481	1083481	177645	224750	1.03365e+06	1.04581e+06	2	2	7	6	5	4	3247356	0	0	0	0	0 + 2 part	21279	99.387	1.014	0	26.77	3.52	1169249	4911502	497354	497354	177645	177645	612813
infinity_subset_10Gb_4-Listeria_monocytogenes_complete	3	3	3	3	3	2	3015637	3015637	3015637	3015637	3015637	2979869	3	2742321	3015637	2992342	37.89	37.96	2742321	2742321	2742321	2742321	2.51291e+06	2.53248e+06	1	1	1	1	1	1	2742321	3	0	0	0	0 + 0 part	0	99.747	1.009	0	13.15	1.69	2087096	3011741	2087096	2087096	651329	651329	1.60427e+06
infinity_subset_10Gb_4-Pseudomonas_aeruginosa_complete	1	1	1	1	1	1	6791133	6791133	6791133	6791133	6791133	6791133	1	6791133	6791133	6792330	66.17	66.17	6791133	6791133	6791133	6791133	6791133	6.78994e+06	1	1	1	1	0	0	0	1	0	0	0	0 + 0 part	0	99.993	0.999	0	18.93	1.43	6787997	6787997	6787997	6787997	6787997	6787997	6.78486e+06
infinity_subset_10Gb_4-Saccharomyces_cerevisiae	67	64	60	53	42	41	11661996	11659652	11650813	11601947	11418663	11373255	67	943353	11661996	12843354	38.23	38.15	433377	354348	117896	13111	425970	386788	10	12	31	50	43	26	6471175	33	0	0	1	0 + 13 part	50686	89.796	1.005	0	108.75	58.54	788460	11590641	307438	282122	85389	3796	332863
infinity_subset_10Gb_4-Salmonella_enterica_complete	14	14	13	13	13	11	4713693	4713693	4712155	4712155	4712155	4635215	14	1628057	4713693	4759746	52.17	52.19	540343	540343	203778	203778	818532	810613	3	3	8	8	5	2	861219	0	0	0	0	0 + 1 part	20527	97.869	1.007	0	11.76	1.07	1628057	4692932	490469	490469	133217	133217	796588
infinity_subset_10Gb_4-Staphylococcus_aureus	3	2	2	1	1	1	2724820	2723949	2723949	2718670	2718670	2718670	3	2718670	2724820	2730326	32.86	32.85	2718670	2718670	2718670	2718670	2.71254e+06	2.70707e+06	1	1	1	1	2	1	5279	0	0	0	0	0 + 0 part	0	99.687	1.001	0	4.37	1.25	2718670	2724795	2718670	2718670	2718670	2718670	2.71254e+06
infinity_subset_10Gb_5-Bacillus_subtilis	2	2	2	2	2	2	4032598	4032598	4032598	4032598	4032598	4032598	2	3949449	4032598	4045677	43.9	43.94	3949449	3949449	3949449	3949449	3.86973e+06	3.85722e+06	1	1	1	1	2	1	3949449	1	0	0	0	0 + 0 part	0	99.641	1	0	18.85	5.48	1985854	4031533	1896205	1896205	1896205	1896205	1.87237e+06
infinity_subset_10Gb_5-Enterococcus_faecalis_complete	4	4	4	4	4	3	2880652	2880652	2880652	2880652	2880652	2844884	4	1719131	2880652	2845392	37.48	37.52	1719131	1719131	443160	443160	1.25632e+06	1.27189e+06	1	1	3	3	0	0	0	2	0	0	0	0 + 0 part	0	99.97	1.013	0	7.74	1.84	1719131	2880652	1719131	1719131	443160	443160	1.25632e+06
infinity_subset_10Gb_5-Escherichia_coli	9	9	9	8	6	4	4769891	4769891	4769891	4760429	4724819	4657020	9	3247676	4769891	4875441	50.47	50.49	3247676	3247676	591000	591000	2392834	2.34103e+06	1	1	3	3	5	3	3987731	1	0	0	0	0 + 1 part	10877	97.048	1.006	0	17.74	1.68	1764416	4758459	1476514	1476514	591000	591000	1.2651e+06
infinity_subset_10Gb_5-Listeria_monocytogenes_complete	3	3	3	3	3	3	2994074	2994074	2994074	2994074	2994074	2994074	3	1491090	2994074	2992342	37.92	37.96	893167	893167	609817	609817	1.13323e+06	1.13389e+06	2	2	3	3	0	0	0	2	0	0	0	0 + 0 part	0	99.761	1.003	0	11.36	2.47	1491090	2994074	893167	893167	609817	609817	1.13323e+06
infinity_subset_10Gb_5-Pseudomonas_aeruginosa_complete	1	1	1	1	1	1	6791628	6791628	6791628	6791628	6791628	6791628	1	6791628	6791628	6792330	66.17	66.17	6791628	6791628	6791628	6791628	6791628	6.79093e+06	1	1	1	1	0	0	0	0	0	0	0	0 + 0 part	0	100	1	0	16.71	1.46	6791628	6791628	6791628	6791628	6791628	6791628	6791628
infinity_subset_10Gb_5-Saccharomyces_cerevisiae	59	54	47	43	35	34	11611656	11607999	11590935	11563957	11426053	11378494	59	948051	11611656	12843354	38.24	38.15	413483	395805	164350	10576	457581	413699	10	11	27	43	51	26	8009862	29	0	0	0	0 + 10 part	49744	89.715	1.001	0	105.01	58.87	786808	11532893	294608	286879	86331	-	319488
infinity_subset_10Gb_5-Salmonella_enterica_complete	7	7	6	6	5	5	4895481	4895481	4893943	4893943	4882614	4882614	7	3449064	4895481	4759746	52.17	52.19	3449064	3449064	554314	554314	2.57131e+06	2.64463e+06	1	1	3	3	12	2	4003378	0	0	0	0	0 + 1 part	133529	99.626	1.004	0	22.34	3.32	1689513	4761934	1168442	1168442	138313	157462	1.01438e+06
infinity_subset_10Gb_5-Staphylococcus_aureus	3	3	3	3	2	1	2726032	2726032	2726032	2726032	2714640	2668444	3	2668444	2726032	2730326	32.83	32.85	2668444	2668444	2668444	2668444	2612903	2.60879e+06	1	1	1	1	7	2	2679836	1	0	0	0	0 + 1 part	5000	99.419	1.002	0	7.46	1.14	2229793	2719640	2229793	2229793	436996	436996	1.89458e+06
infinity_subset_10Gb_6-Bacillus_subtilis	2	2	2	2	2	2	4022835	4022835	4022835	4022835	4022835	4022835	2	3963203	4022835	4045677	43.89	43.94	3963203	3963203	3963203	3963203	3.90534e+06	3.88329e+06	1	1	1	1	1	1	3963203	0	0	0	0	0 + 0 part	0	99.466	1	0	7.73	3.06	3963203	4022835	3963203	3963203	3963203	3963203	3.90534e+06
infinity_subset_10Gb_6-Enterococcus_faecalis_complete	1	1	1	1	1	1	2842132	2842132	2842132	2842132	2842132	2842132	1	2842132	2842132	2845392	37.52	37.52	2842132	2842132	2842132	2842132	2842132	2.83888e+06	1	1	1	1	0	0	0	4	0	0	0	0 + 0 part	0	99.881	0.999	0	3.38	1.16	2839826	2839826	2839826	2839826	2839826	2839826	2.83752e+06
infinity_subset_10Gb_6-Escherichia_coli	15	15	15	14	12	10	4909765	4909765	4909765	4903088	4875408	4806436	15	886550	4909765	4875441	50.49	50.49	713745	713745	168343	351466	621935	626313	4	4	8	7	4	3	782717	0	0	0	0	0 + 2 part	7332	99.815	1.007	0	40.13	3.43	886550	4898787	616047	616047	168174	168174	596070
infinity_subset_10Gb_6-Listeria_monocytogenes_complete	2	2	2	2	2	1	3036383	3036383	3036383	3036383	3036383	3000615	2	3000615	3036383	2992342	37.9	37.96	3000615	3000615	3000615	3000615	2.96569e+06	3.00934e+06	1	1	1	1	0	0	0	3	0	0	0	0 + 0 part	0	99.932	1.015	0	20.13	2.7	2999541	3035309	2999541	2999541	2999541	2999541	2.96357e+06
infinity_subset_10Gb_6-Pseudomonas_aeruginosa_complete	3	3	3	3	2	2	6820132	6820132	6820132	6820132	6806645	6806645	3	6068919	6820132	6792330	66.18	66.17	6068919	6068919	737726	737726	5.48028e+06	5.50271e+06	1	1	2	2	1	1	13487	1	0	0	0	0 + 0 part	0	99.989	1.004	0	19.36	1.48	6066603	6817450	6066603	6066603	737726	737726	5.47614e+06
infinity_subset_10Gb_6-Saccharomyces_cerevisiae	57	56	54	45	38	37	11762065	11761488	11755001	11686845	11580249	11535521	57	1045405	11762065	12843354	38.28	38.15	467006	440687	153654	44728	492602	451129	9	10	27	38	62	32	9399350	31	0	0	2	0 + 12 part	47692	90.565	1.004	0	116.77	61.48	594805	11679667	266651	249675	83102	6178	299018
infinity_subset_10Gb_6-Salmonella_enterica_complete	12	12	11	10	10	10	4670178	4670178	4668640	4659500	4659500	4659500	12	1316877	4670178	4759746	52.17	52.19	1304613	1304613	163929	163929	966046	947867	2	2	6	6	5	3	2366276	0	0	0	0	0 + 1 part	3925	97.824	1.002	0	7.87	1.71	1316877	4666019	1117139	1117139	155240	123957	789731
infinity_subset_10Gb_6-Staphylococcus_aureus	4	4	2	2	2	1	2711643	2711643	2702482	2702482	2702482	2664166	4	2664166	2711643	2730326	32.79	32.85	2664166	2664166	2664166	2664166	2.61808e+06	2.60016e+06	1	1	1	1	3	2	2668885	0	0	0	0	0 + 0 part	0	99.256	1.001	0	7.19	0.96	2618066	2711397	2618066	2618066	2618066	2618066	2.52905e+06
infinity_subset_10Gb_7-Bacillus_subtilis	4	4	4	4	4	4	4031732	4031732	4031732	4031732	4031732	4031732	4	2054418	4031732	4045677	43.9	43.94	2054418	2054418	746240	746240	1.52282e+06	1.51757e+06	1	1	3	3	0	0	0	0	0	0	0	0 + 0 part	0	99.452	1	0	10.12	3.03	2054418	4022822	2054418	2054418	746112	746112	1.51771e+06
infinity_subset_10Gb_7-Enterococcus_faecalis_complete	1	1	1	1	1	1	2845053	2845053	2845053	2845053	2845053	2845053	1	2845053	2845053	2845392	37.52	37.52	2845053	2845053	2845053	2845053	2845053	2844714	1	1	1	1	2	1	2845053	2	0	0	0	0 + 0 part	0	99.973	1	0	6.93	1.76	2842294	2843574	2842294	2842294	2842294	2842294	2.83954e+06
infinity_subset_10Gb_7-Escherichia_coli	16	16	14	14	12	10	4886676	4886676	4882300	4882300	4848001	4780197	16	2280000	4886676	4875441	50.49	50.49	580662	580662	163008	163008	1.25369e+06	1.25658e+06	2	2	7	7	6	4	2565160	0	0	0	0	0 + 1 part	1537	99.574	1.006	0	44.56	6.25	1658425	4881549	580658	580658	163008	163008	830399
infinity_subset_10Gb_7-Listeria_monocytogenes_complete	4	4	4	4	4	3	3026531	3026531	3026531	3026531	3026531	2990763	4	1491283	3026531	2992342	37.9	37.96	897852	897852	601628	601628	1.12118e+06	1.13399e+06	2	2	3	3	0	0	0	2	0	0	0	0 + 0 part	0	99.924	1.012	0	17.78	2.84	1491283	3026531	897852	897852	601628	601628	1.12118e+06
infinity_subset_10Gb_7-Pseudomonas_aeruginosa_complete	2	1	1	1	1	1	6792161	6791388	6791388	6791388	6791388	6791388	2	6791388	6792161	6792330	66.17	66.17	6791388	6791388	6791388	6791388	6.79062e+06	6.79045e+06	1	1	1	1	0	0	0	1	0	0	0	0 + 0 part	0	99.996	1	0	19.58	1.69	6791388	6792161	6791388	6791388	6791388	6791388	6.79062e+06
infinity_subset_10Gb_7-Saccharomyces_cerevisiae	59	56	52	45	37	37	11661031	11658913	11646442	11586993	11468349	11468349	59	1097876	11661031	12843354	38.24	38.15	453092	429473	144608	11798	516736	469167	9	10	27	43	59	24	8083933	30	0	0	0	0 + 11 part	41640	89.849	1.003	0	112.04	59.43	672521	11570398	259030	234081	72112	2663	309620
infinity_subset_10Gb_7-Salmonella_enterica_complete	10	10	9	8	8	7	4674524	4674524	4672985	4665613	4665613	4639429	10	2288691	4674524	4759746	52.15	52.19	520652	520652	256358	256358	1.33814e+06	1.31418e+06	2	2	6	6	4	2	915074	1	0	0	0	0 + 2 part	14828	97.863	1	0	16.44	2.19	2281992	4659447	520652	520652	188692	188692	1.29754e+06
infinity_subset_10Gb_7-Staphylococcus_aureus	2	2	2	2	1	1	2732868	2732868	2732868	2732868	2718854	2718854	2	2718854	2732868	2730326	32.84	32.85	2718854	2718854	2718854	2718854	2.70498e+06	2.7075e+06	1	1	1	1	7	2	2732868	2	0	0	0	0 + 0 part	0	99.758	1.003	0	5.93	1.72	2717551	2732609	2717551	2717551	2717551	2717551	2.70233e+06
infinity_subset_10Gb_8-Bacillus_subtilis	1	1	1	1	1	1	4024965	4024965	4024965	4024965	4024965	4024965	1	4024965	4024965	4045677	43.89	43.94	4024965	4024965	4024965	4024965	4024965	4004359	1	1	1	1	5	1	4024965	0	0	0	0	0 + 0 part	0	99.347	1.001	0	18.72	4.28	1159870	4022646	1146631	1146631	741786	741786	1.00466e+06
infinity_subset_10Gb_8-Enterococcus_faecalis_complete	2	2	2	2	2	1	2876638	2876638	2876638	2876638	2876638	2840870	2	2840870	2876638	2845392	37.48	37.52	2840870	2840870	2840870	2840870	2.80599e+06	2.8368e+06	1	1	1	1	1	1	2840870	3	0	0	0	0 + 0 part	0	99.886	1.011	0	4.28	0.59	1808235	2874115	1808235	1808235	1030112	1030112	1.50597e+06
infinity_subset_10Gb_8-Escherichia_coli	15	15	15	13	10	9	4884770	4884770	4884770	4869205	4818642	4786957	15	2589980	4884770	4875441	50.48	50.49	2589980	2589980	136123	136123	1565181	1.56818e+06	1	1	6	6	4	4	3378484	1	0	0	0	0 + 1 part	9136	99.302	1.007	0	19.84	2.54	2134868	4874372	499264	499264	119471	119471	1.14527e+06
infinity_subset_10Gb_8-Listeria_monocytogenes_complete	3	3	3	3	3	3	2999393	2999393	2999393	2999393	2999393	2999393	3	1497707	2999393	2992342	37.98	37.96	897842	1497707	603844	603844	1.13819e+06	1.14087e+06	2	1	3	3	0	0	0	3	0	0	0	0 + 0 part	0	99.836	1.003	0	19.33	2.34	1497707	2995825	897842	1497707	600276	600276	1.13676e+06
infinity_subset_10Gb_8-Pseudomonas_aeruginosa_complete	1	1	1	1	1	1	6790952	6790952	6790952	6790952	6790952	6790952	1	6790952	6790952	6792330	66.17	66.17	6790952	6790952	6790952	6790952	6790952	6.78957e+06	1	1	1	1	0	0	0	1	0	0	0	0 + 0 part	0	99.993	1	0	13.05	0.78	6790952	6790952	6790952	6790952	6790952	6790952	6790952
infinity_subset_10Gb_8-Saccharomyces_cerevisiae	55	52	48	41	36	34	11654369	11652284	11642044	11595082	11529885	11447923	55	976598	11654369	12843354	38.23	38.15	669745	579383	140716	13239	567167	514661	8	9	23	38	52	26	7765548	29	0	0	1	0 + 15 part	56726	89.769	1.004	0	111.26	59.88	785209	11574642	331370	299365	82777	1503	351062
infinity_subset_10Gb_8-Salmonella_enterica_complete	11	11	10	10	8	7	4727963	4727963	4726425	4726425	4696253	4658827	11	2663366	4727963	4759746	52.17	52.19	2663366	2663366	160336	160336	1.79813e+06	1.78612e+06	1	1	4	4	5	2	1201610	0	0	0	0	0 + 1 part	8607	98.616	1.005	0	32.44	3.33	2663340	4718912	2663340	2663340	160336	160336	1.64237e+06
infinity_subset_10Gb_8-Staphylococcus_aureus	4	4	4	3	3	2	2727836	2727836	2727836	2721850	2721850	2683010	4	2247597	2727836	2730326	32.86	32.85	2247597	2247597	435413	435413	1.92197e+06	1920218	1	1	2	2	4	3	2688996	0	0	0	0	0 + 0 part	0	99.439	1.005	0	8.98	1.69	2239988	2727836	2239988	2239988	269776	269776	1.87671e+06
infinity_subset_10Gb_9-Bacillus_subtilis	4	4	2	2	2	2	4031467	4031467	4022598	4022598	4022598	4022598	4	3962968	4031467	4045677	43.9	43.94	3962968	3962968	3962968	3962968	3.89652e+06	3.88284e+06	1	1	1	1	1	1	3962968	1	0	0	0	0 + 1 part	646	99.594	1	0	12.88	3.35	3962968	4030821	3962968	3962968	3962968	3962968	3.89652e+06
infinity_subset_10Gb_9-Enterococcus_faecalis_complete	1	1	1	1	1	0	35768	35768	35768	35768	35768	0	1	35768	35768	2845392	34.38	37.52	35768	-	35768	-	35768	449.6	1	-	1	-	0	0	0	0	0	0	0	0 + 0 part	0	1.257	1	0	0	0	35768	35768	35768	-	35768	-	35768
infinity_subset_10Gb_9-Escherichia_coli	15	15	15	14	12	9	2440617	2440617	2440617	2435609	2397290	2276713	15	470327	2440617	4875441	51.01	50.49	240600	5008	96116	-	291748	146048	4	15	9	-	4	3	362328	2	0	0	0	0 + 3 part	33424	48.433	1.019	0	15.71	4.24	470327	2405998	240600	-	91559	-	279445
infinity_subset_10Gb_9-Pseudomonas_aeruginosa_complete	1	1	1	1	1	1	6790900	6790900	6790900	6790900	6790900	6790900	1	6790900	6790900	6792330	66.17	66.17	6790900	6790900	6790900	6790900	6790900	6.78947e+06	1	1	1	1	0	0	0	1	0	0	0	0 + 0 part	0	99.989	1	0	14.03	0.9	6790900	6790900	6790900	6790900	6790900	6790900	6790900
infinity_subset_10Gb_9-Saccharomyces_cerevisiae	60	59	56	49	40	37	10591542	10590713	10580407	10520969	10380632	10269685	60	1034478	10591542	12843354	38.22	38.15	548572	349071	88960	-	514676	424439	7	10	27	-	47	27	7442464	29	0	0	0	0 + 13 part	55155	81.448	1.005	0	113.99	60.37	789831	10517217	302915	190480	76180	-	340165
infinity_subset_10Gb_9-Salmonella_enterica_complete	9	9	8	8	8	8	1919897	1919897	1916228	1916228	1916228	1916228	9	604106	1919897	4759746	52.32	52.19	488000	-	129120	-	378355	152614	2	-	6	-	5	3	870172	0	0	0	0	0 + 0 part	0	40.227	1.002	0	11.2	2.29	507822	1918965	487289	-	96284	-	323305
infinity_subset_10Gb_9-Staphylococcus_aureus	2	2	2	1	1	1	2724556	2724556	2724556	2718570	2718570	2718570	2	2718570	2724556	2730326	32.86	32.85	2718570	2718570	2718570	2718570	2.71261e+06	2.70688e+06	1	1	1	1	6	2	2724556	1	0	0	0	0 + 0 part	0	99.661	1.001	0	4.33	1.25	1361677	2723870	1354023	1354023	1354023	1354023	1.35345e+06
infinity_subset_1Gb_1-Bacillus_subtilis	2	2	2	2	2	2	4032379	4032379	4032379	4032379	4032379	4032379	2	2802720	4032379	4045677	43.9	43.94	2802720	2802720	1229659	1229659	2.32302e+06	2.31539e+06	1	1	2	2	4	2	4032379	0	0	0	0	0 + 0 part	0	99.679	1	0	19.42	5.31	1892267	4032296	1162994	1162994	906403	906403	1.42825e+06
infinity_subset_1Gb_1-Enterococcus_faecalis_complete	1	1	1	1	1	1	2822571	2822571	2822571	2822571	2822571	2822571	1	2822571	2822571	2845392	37.54	37.52	2822571	2822571	2822571	2822571	2822571	2799933	1	1	1	1	1	1	2822571	3	0	0	0	0 + 0 part	0	99.198	1	0	4.57	0.64	1799342	2821310	1799342	1799342	1021968	1021968	1.51707e+06
infinity_subset_1Gb_1-Escherichia_coli	17	17	17	17	16	13	4567188	4567188	4567188	4567188	4550446	4461299	17	1771808	4567188	4875441	50.59	50.49	364223	364223	159652	93117	846074	792580	3	3	10	13	2	2	550644	0	0	0	0	0 + 4 part	260590	87.841	1.006	0	54.73	8.59	1771808	4306489	302006	302006	92106	-	812152
infinity_subset_1Gb_1-Listeria_monocytogenes_complete	3	3	3	3	3	3	2978974	2978974	2978974	2978974	2978974	2978974	3	1491096	2978974	2992342	37.95	37.96	1491096	893600	594278	594278	1.13296e+06	1.1279e+06	1	2	3	3	0	0	0	3	0	0	0	0 + 0 part	0	99.567	1	0	23.53	5.54	1491096	2978970	1491096	893600	594274	594274	1.13296e+06
infinity_subset_1Gb_1-Pseudomonas_aeruginosa_complete	6	6	5	5	5	5	6795772	6795772	6793771	6793771	6793771	6793771	6	3224000	6795772	6792330	66.17	66.17	1613850	1613850	684000	684000	2103289	2.10435e+06	2	2	4	4	1	1	1613850	0	0	0	0	0 + 0 part	0	99.972	1.001	0	11.08	0.82	3224000	6795772	1334081	1334081	541005	541005	1.99345e+06
infinity_subset_1Gb_1-Saccharomyces_cerevisiae	163	163	138	107	30	0	2573561	2573561	2500327	2268689	1001387	0	163	46539	2573561	12843354	38.4	38.15	22830	-	9142	-	22956.2	4600	42	-	112	-	18	10	217678	6	0	0	1	0 + 7 part	17998	19.828	1.001	0	296.89	87.73	46287	2548787	21396	-	8001	-	21814.6
infinity_subset_1Gb_1-Salmonella_enterica_complete	22	22	22	22	21	18	4178369	4178369	4178369	4178369	4155492	4042959	22	846000	4178369	4759746	52.05	52.19	284458	247593	88000	-	351796	308826	5	7	15	-	8	4	1192423	1	0	0	0	0 + 3 part	12700	87.42	1.001	0	53.85	7.13	846000	4165656	216834	199903	84587	-	313234
infinity_subset_1Gb_1-Staphylococcus_aureus	2	2	2	1	1	1	2719864	2719864	2719864	2714293	2714293	2714293	2	2714293	2719864	2730326	32.86	32.85	2714293	2714293	2714293	2714293	2.70874e+06	2.69837e+06	1	1	1	1	5	2	2719864	1	0	0	0	0 + 0 part	0	99.593	1	0	8.46	2.72	2672090	2718086	2672090	2672090	2672090	2672090	2.62576e+06
infinity_subset_1Gb_10-Bacillus_subtilis	3	3	3	3	3	3	4913142	4913142	4913142	4913142	4913142	4913142	3	3685788	4913142	4045677	42.88	43.94	3685788	3685788	1162644	3685788	3.04102e+06	3.69307e+06	1	1	2	1	0	0	0	0	0	0	0	0 + 2 part	885156	99.508	1.001	0	19.69	4.79	2804059	4027986	2804059	2804059	-	1162644	1876242
infinity_subset_1Gb_10-Enterococcus_faecalis_complete	1	1	1	1	1	1	2833185	2833185	2833185	2833185	2833185	2833185	1	2833185	2833185	2845392	37.53	37.52	2833185	2833185	2833185	2833185	2833185	2.82103e+06	1	1	1	1	0	0	0	4	0	0	0	0 + 0 part	0	99.579	0.999	0	5.94	1.34	2830662	2830662	2830662	2830662	2830662	2830662	2.82814e+06
infinity_subset_1Gb_10-Escherichia_coli	8	8	7	7	6	6	3264066	3264066	3262065	3262065	3239592	3239592	8	1196628	3264066	4875441	50.38	50.49	1082000	413505	195937	-	882428	590778	2	3	5	-	9	4	1727999	0	0	0	0	0 + 3 part	207658	62.436	1.004	0	48.29	11.06	1196628	3056407	652768	305631	109531	-	667077
infinity_subset_1Gb_10-Listeria_monocytogenes_complete	2	2	2	2	2	2	1867309	1867309	1867309	1867309	1867309	1867309	2	1581780	1867309	2992342	37.89	37.96	1581780	1581780	285529	-	1.38357e+06	863389	1	1	2	-	0	0	0	1	0	0	0	0 + 0 part	0	62.193	1.003	0	12.48	3.32	1581780	1867309	1581780	1581780	285529	-	1.38357e+06
infinity_subset_1Gb_10-Pseudomonas_aeruginosa_complete	2	2	2	2	2	2	6056260	6056260	6056260	6056260	6056260	6056260	2	3216319	6056260	6792330	66.15	66.17	3216319	2839941	2839941	-	3.03983e+06	2.71041e+06	1	2	2	-	1	1	3216319	2	0	0	0	0 + 1 part	1978	89.135	1	0	11	3.04	2839941	6054282	2271855	2271855	942486	-	2.33062e+06
infinity_subset_1Gb_10-Saccharomyces_cerevisiae	81	81	69	60	16	0	1327208	1327208	1298572	1233382	520942	0	81	44349	1327208	12843354	38.2	38.15	23330	-	10168	-	22903.6	2366.8	22	-	57	-	7	7	164498	4	0	0	0	0 + 2 part	2393	10.286	1.002	0	238.71	77.13	44349	1323791	21048	-	10000	-	21940.7
infinity_subset_1Gb_10-Salmonella_enterica_complete	10	10	10	9	9	9	1917251	1917251	1917251	1911468	1911468	1911468	10	502000	1917251	4759746	52.29	52.19	490095	-	96000	-	329778	132836	2	-	7	-	5	3	1230139	3	0	0	0	0 + 4 part	355382	32.808	1	0	326.97	27.09	299545	1561635	137985	-	-	-	149328
infinity_subset_1Gb_10-Staphylococcus_aureus	2	2	1	1	1	1	2721838	2721838	2718745	2718745	2718745	2718745	2	2718745	2721838	2730326	32.86	32.85	2718745	2718745	2718745	2718745	2715659	2.70722e+06	1	1	1	1	0	0	0	0	0	0	0	0 + 0 part	0	99.687	1	0	4.08	1.25	2718745	2721838	2718745	2718745	2718745	2718745	2715659
infinity_subset_1Gb_2-Bacillus_subtilis	2	2	2	2	2	2	4027188	4027188	4027188	4027188	4027188	4027188	2	3960533	4027188	4045677	43.89	43.94	3960533	3960533	3960533	3960533	3.89608e+06	3.87828e+06	1	1	1	1	3	1	3960533	0	0	0	0	0 + 0 part	0	99.468	0.999	0	19.05	4.13	1886393	4021757	1102871	1102871	908852	908852	1.39266e+06
infinity_subset_1Gb_2-Enterococcus_faecalis_complete	2	2	2	2	2	1	2871997	2871997	2871997	2871997	2871997	2836229	2	2836229	2871997	2845392	37.49	37.52	2836229	2836229	2836229	2836229	2.80135e+06	2.82755e+06	1	1	1	1	0	0	0	3	0	0	0	0 + 0 part	0	99.962	1.009	0	6.97	1.46	2835103	2870871	2835103	2835103	2835103	2835103	2.79913e+06
infinity_subset_1Gb_2-Escherichia_coli	17	17	16	15	14	13	5256172	5256172	5254171	5247401	5222846	5192271	17	970504	5256172	4875441	50.56	50.49	864000	864000	169035	250733	640936	690988	3	3	9	7	7	5	3229813	2	0	0	0	0 + 3 part	370699	99.631	1.006	0	31.95	9.31	818866	4885271	581991	581991	103703	167687	458744
infinity_subset_1Gb_2-Listeria_monocytogenes_complete	2	2	2	2	2	2	2981718	2981718	2981718	2981718	2981718	2981718	2	2885402	2981718	2992342	37.93	37.96	2885402	2885402	2885402	2885402	2.79531e+06	2785384	1	1	1	1	1	1	2885402	2	0	0	0	0 + 0 part	0	99.661	0.999	0	15.5	2.82	2098741	2980410	2098741	2098741	785353	785353	1.68721e+06
infinity_subset_1Gb_2-Pseudomonas_aeruginosa_complete	6	6	6	6	5	5	6811636	6811636	6811636	6811636	6799646	6799646	6	1895395	6811636	6792330	66.18	66.17	1615758	1615758	733826	733826	1.4696e+06	1473781	2	2	5	5	1	1	1615758	0	0	0	0	0 + 0 part	0	99.982	1.003	0	12.17	0.82	1895395	6811636	1329316	1329316	733826	733826	1359693
infinity_subset_1Gb_2-Saccharomyces_cerevisiae	161	161	136	108	36	0	2653358	2653358	2589688	2381459	1210394	0	161	48723	2653358	12843354	38.37	38.15	22383	-	9934	-	24243.5	5008.6	41	-	109	-	20	13	230255	10	0	0	1	0 + 6 part	23585	20.394	1.001	0	237.49	75.26	48716	2622852	21715	-	8548	-	23197.8
infinity_subset_1Gb_2-Salmonella_enterica_complete	27	27	23	23	20	18	4217116	4217116	4204224	4204224	4146462	4080229	27	996414	4217116	4759746	52.22	52.19	311407	270001	87015	-	430550	381465	4	5	14	-	6	4	449467	1	0	0	0	0 + 2 part	11351	88.217	1.002	0	34.93	4.23	996414	4205223	311407	269779	75586	-	423123
infinity_subset_1Gb_2-Staphylococcus_aureus	4	4	2	2	2	2	2722035	2722035	2716745	2716745	2716745	2716745	4	2220000	2722035	2730326	32.86	32.85	2220000	2220000	496745	496745	1.90121e+06	1.89544e+06	1	1	2	2	4	2	2222001	2	0	0	0	0 + 0 part	0	99.641	1	0	4.08	1.54	1492675	2721426	1492675	1492675	496433	496433	1.10224e+06
infinity_subset_1Gb_3-Bacillus_subtilis	3	3	3	3	3	3	4024944	4024944	4024944	4024944	4024944	4024944	3	2806337	4024944	4045677	43.89	43.94	2806337	2806337	1153061	1153061	2.28807e+06	2.27635e+06	1	1	2	2	2	1	1153061	0	0	0	0	0 + 0 part	0	99.492	1	0	14.24	3.48	2806337	4024658	2806337	2806337	1092905	1092905	2.25538e+06
infinity_subset_1Gb_3-Enterococcus_faecalis_complete	2	2	2	2	2	1	2867549	2867549	2867549	2867549	2867549	2831781	2	2831781	2867549	2845392	37.49	37.52	2831781	2831781	2831781	2831781	2.79691e+06	2.81868e+06	1	1	1	1	1	1	2831781	3	0	0	0	0 + 0 part	0	99.89	1.008	0	3.45	0.52	1800976	2865517	1800976	1800976	1028773	1028773	1.50064e+06
infinity_subset_1Gb_3-Escherichia_coli	21	21	20	18	16	14	5024759	5024759	5022758	5006970	4970536	4901676	21	1524022	5024759	4875441	50.58	50.49	637165	637165	140250	143863	779366	803236	3	3	10	9	3	3	907346	1	0	0	0	0 + 3 part	153334	99.327	1.006	0	35.23	8.7	1524022	4871128	513894	513894	110007	115541	748039
infinity_subset_1Gb_3-Listeria_monocytogenes_complete	1	1	1	1	1	1	2974026	2974026	2974026	2974026	2974026	2974026	1	2974026	2974026	2992342	37.94	37.96	2974026	2974026	2974026	2974026	2974026	2.95582e+06	1	1	1	1	1	1	2974026	3	0	0	0	0 + 0 part	0	99.379	1	0	21.4	3.84	2090608	2972508	2090608	2090608	881900	881900	1.73112e+06
infinity_subset_1Gb_3-Pseudomonas_aeruginosa_complete	8	8	8	8	8	7	6785126	6785126	6785126	6785126	6785126	6751126	8	3181741	6785126	6792330	66.17	66.17	1321572	1321572	558203	558203	1.93401e+06	1.93195e+06	2	2	5	5	0	0	0	1	0	0	0	0 + 0 part	0	99.822	1.001	0	17.38	1.46	3181739	6785124	1321572	1321572	558203	558203	1.934e+06
infinity_subset_1Gb_3-Saccharomyces_cerevisiae	151	148	131	106	26	0	2427100	2424994	2373740	2184015	898567	0	151	48940	2427100	12843354	38.39	38.15	21304	-	9974	-	23145.4	4374	40	-	107	-	12	9	189405	5	0	0	0	0 + 4 part	11846	18.738	1.003	0	248.85	78.5	48940	2412657	19585	-	8001	-	22070.8
infinity_subset_1Gb_3-Salmonella_enterica_complete	24	24	23	23	22	18	3945887	3945887	3941024	3941024	3921314	3785831	24	416000	3945887	4759746	52.14	52.19	266539	200000	84351	-	267538	221793	6	8	15	-	2	1	184348	0	0	0	0	0 + 3 part	15905	82.039	1.006	0	36.9	4.61	416000	3929030	266539	200000	84351	-	262275
infinity_subset_1Gb_3-Staphylococcus_aureus	2	2	2	1	1	1	2720028	2720028	2720028	2714042	2714042	2714042	2	2714042	2720028	2730326	32.82	32.85	2714042	2714042	2714042	2714042	2.70808e+06	2.69787e+06	1	1	1	1	3	2	2720028	0	0	0	0	0 + 0 part	0	99.459	1.002	0	3.35	1.62	2712584	2720028	2712584	2712584	2712584	2712584	2.70517e+06
infinity_subset_1Gb_4-Bacillus_subtilis	4	3	3	3	3	3	4015427	4014626	4014626	4014626	4014626	4014626	4	2797870	4015427	4045677	43.87	43.94	2797870	2797870	1157044	1157044	2.28379e+06	2.26671e+06	1	1	2	2	1	1	2797870	0	0	0	0	0 + 0 part	0	99.21	0.999	0	14.14	3.54	1889514	4010222	1154053	1154053	906142	906142	1.42619e+06
infinity_subset_1Gb_4-Enterococcus_faecalis_complete	4	4	4	4	4	3	2858459	2858459	2858459	2858459	2858459	2822691	4	1109493	2858459	2845392	37.47	37.52	1094865	1094865	618333	618333	984208	988728	2	2	3	3	3	2	1727826	3	0	0	0	0 + 0 part	0	99.655	1.007	0	6.79	0.49	1094199	2856298	1023650	1023650	611590	611590	919319
infinity_subset_1Gb_4-Escherichia_coli	24	24	24	24	18	18	4990337	4990337	4990337	4990337	4884638	4884638	24	1194000	4990337	4875441	50.57	50.49	403629	403629	110007	123140	521107	533388	4	4	14	13	6	3	1808273	0	0	0	0	0 + 3 part	99013	98.536	1.018	0	29.24	6.09	759545	4890946	332824	332824	108071	110007	368403
infinity_subset_1Gb_4-Listeria_monocytogenes_complete	2	2	2	2	2	2	2974807	2974807	2974807	2974807	2974807	2974807	2	2380533	2974807	2992342	37.91	37.96	2380533	2380533	594274	594274	2023694	2.01184e+06	1	1	2	2	1	1	2380533	3	0	0	0	0 + 0 part	0	99.415	0.998	0	14.96	2.29	1495703	2967808	1495703	877831	594274	594274	1.12978e+06
infinity_subset_1Gb_4-Pseudomonas_aeruginosa_complete	4	4	4	4	4	4	6798130	6798130	6798130	6798130	6798130	6798130	4	3223660	6798130	6792330	66.18	66.17	1612149	1612149	735366	735366	2.21196e+06	2.21385e+06	2	2	4	4	3	2	2839104	0	0	0	0	0 + 0 part	0	99.945	1.001	0	13.68	1.13	3223660	6798118	1332600	1332600	735366	735366	2.08079e+06
infinity_subset_1Gb_4-Saccharomyces_cerevisiae	146	146	129	109	32	1	2630696	2630696	2588681	2431554	1115982	57304	146	57304	2630696	12843354	38.56	38.15	23157	-	11348	-	25026	5126.1	41	-	104	-	23	14	305074	8	0	0	2	0 + 7 part	20749	20.173	0.998	0	264.74	89.82	57304	2586337	22885	-	9915	-	23923.1
infinity_subset_1Gb_4-Salmonella_enterica_complete	23	23	22	21	20	18	4490565	4490565	4488564	4481802	4460289	4403340	23	1312182	4490565	4759746	52.12	52.19	282307	278041	105478	78479	544297	513515	4	5	14	17	6	4	414137	2	0	0	0	0 + 3 part	32230	93.536	1.001	0	63.67	7.83	1312182	4457123	282307	272458	82000	49511	532818
infinity_subset_1Gb_4-Staphylococcus_aureus	4	4	3	2	2	2	2716629	2716629	2713377	2707377	2707377	2707377	4	1354395	2716629	2730326	32.83	32.85	1352982	1352982	1352982	1352982	1.3491e+06	1.34233e+06	2	2	2	2	0	0	0	1	0	0	0	0 + 1 part	4364	99.328	1	0	4.65	0.77	1354390	2712260	1352982	1352982	1352982	1352982	1.34908e+06
infinity_subset_1Gb_5-Bacillus_subtilis	2	2	2	2	2	2	4021442	4021442	4021442	4021442	4021442	4021442	2	2868000	4021442	4045677	43.88	43.94	2868000	2868000	1153442	1153442	2.37623e+06	2.36199e+06	1	1	2	2	1	1	2868000	0	0	0	0	0 + 0 part	0	99.478	0.999	0	12.68	3.98	2801587	4021442	2801587	2801587	1153442	1153442	2.28369e+06
infinity_subset_1Gb_5-Enterococcus_faecalis_complete	2	2	2	1	1	1	2833360	2833360	2833360	2828276	2828276	2828276	2	2828276	2833360	2845392	37.56	37.52	2828276	2828276	2828276	2828276	2.82321e+06	2811272	1	1	1	1	0	0	0	3	0	0	0	0 + 1 part	2303	99.396	1.001	0	10.07	2.51	2827632	2830413	2827632	2827632	2827632	2827632	2.82192e+06
infinity_subset_1Gb_5-Escherichia_coli	8	8	7	7	6	6	1990368	1990368	1988367	1988367	1978082	1978082	8	677820	1990368	4875441	51.15	50.49	656885	-	131415	-	505393	206324	2	-	5	-	0	0	0	0	0	0	0	0 + 0 part	0	40.612	1.005	0	36.53	5.98	677820	1990167	656885	-	131415	-	505361
infinity_subset_1Gb_5-Listeria_monocytogenes_complete	3	3	3	3	3	3	2983196	2983196	2983196	2983196	2983196	2983196	3	1569481	2983196	2992342	37.93	37.96	1569481	1569481	1178571	1178571	1309868	1.30586e+06	1	1	2	2	1	1	1178571	2	0	0	0	0 + 0 part	0	99.695	0.998	0	17.23	3.09	1568443	2977043	1568443	1568443	290867	290867	1.13264e+06
infinity_subset_1Gb_5-Pseudomonas_aeruginosa_complete	9	9	8	8	8	7	6061864	6061864	6059863	6059863	6059863	6029761	9	2004001	6061864	6792330	66.16	66.17	1228751	1180000	540925	-	1.28385e+06	1.14578e+06	2	3	5	-	3	3	2692002	0	0	0	0	0 + 0 part	0	89.223	1	0	13.43	1.34	1331566	6061830	1180000	1180000	540925	-	967145
infinity_subset_1Gb_5-Saccharomyces_cerevisiae	71	70	61	47	15	1	1202799	1202004	1175290	1068795	556682	51079	71	51079	1202799	12843354	38.15	38.15	23968	-	9442	-	25707.9	2407.6	17	-	49	-	11	7	165253	3	0	0	0	0 + 4 part	8253	9.284	0.996	0	248.52	77.08	51079	1187040	19579	-	8158	-	23201.8
infinity_subset_1Gb_5-Salmonella_enterica_complete	12	12	12	12	10	9	3257438	3257438	3257438	3257438	3212682	3162816	12	1320000	3257438	4759746	51.96	52.19	487264	266474	136160	-	723016	494812	2	4	7	-	2	1	465897	0	0	0	0	0 + 0 part	0	68.342	1.001	0	1.9	0.4	1320000	3257204	487264	266474	129234	-	704314
infinity_subset_1Gb_5-Staphylococcus_aureus	2	2	1	1	1	1	2722015	2722015	2718761	2718761	2718761	2718761	2	2718761	2722015	2730326	32.86	32.85	2718761	2718761	2718761	2718761	2.71551e+06	2.70725e+06	1	1	1	1	0	0	0	1	0	0	0	0 + 0 part	0	99.687	1	0	4.89	1.51	2718761	2722015	2718761	2718761	2718761	2718761	2.71551e+06
infinity_subset_1Gb_6-Bacillus_subtilis	3	3	3	3	3	3	4027117	4027117	4027117	4027117	4027117	4027117	3	2807875	4027117	4045677	43.89	43.94	2807875	2807875	1152770	1152770	2.28885e+06	2.27835e+06	1	1	2	2	1	1	2807875	1	0	0	0	0 + 1 part	2715	99.478	1	0	22.57	6.34	1896962	4023491	1152770	1152770	910002	910002	1.43018e+06
infinity_subset_1Gb_6-Enterococcus_faecalis_complete	4	4	4	4	4	4	2793288	2793288	2793288	2793288	2793288	2793288	4	1106200	2793288	2845392	37.46	37.52	672057	672057	396067	396067	793088	778566	2	2	4	4	1	1	396067	3	0	0	0	0 + 0 part	0	98.165	1	0	6.84	1.25	1106173	2793261	672057	672057	310224	310224	774000
infinity_subset_1Gb_6-Escherichia_coli	10	10	10	10	9	7	2943632	2943632	2943632	2943632	2927117	2851283	10	779590	2943632	4875441	50.04	50.49	596157	548311	150000	-	567985	342931	3	4	5	-	1	1	150000	0	0	0	0	0 + 0 part	0	60.251	1	0	14.23	1.77	773632	2937559	596157	548311	138492	-	563750
infinity_subset_1Gb_6-Listeria_monocytogenes_complete	2	2	2	2	2	2	2967920	2967920	2967920	2967920	2967920	2967920	2	2089268	2967920	2992342	37.95	37.96	2089268	2089268	878652	878652	1.73087e+06	1716739	1	1	2	2	0	0	0	3	0	0	0	0 + 0 part	0	99.184	1	0	16.64	3.03	2089268	2967920	2089268	2089268	878652	878652	1.73087e+06
infinity_subset_1Gb_6-Pseudomonas_aeruginosa_complete	5	5	5	5	5	5	6791518	6791518	6791518	6791518	6791518	6791518	5	2381403	6791518	6792330	66.18	66.17	1474250	1474250	729865	729865	1.61181e+06	1.61162e+06	2	2	5	5	1	1	1474250	0	0	0	0	0 + 0 part	0	99.92	1	0	9.37	0.71	2381403	6789604	1364000	1364000	729865	729865	1.51275e+06
infinity_subset_1Gb_6-Saccharomyces_cerevisiae	75	75	61	44	19	0	1192023	1192023	1156078	1029739	634623	0	75	46581	1192023	12843354	38.32	38.15	26068	-	8608	-	24864.5	2307.7	18	-	49	-	10	8	174129	6	0	0	0	0 + 4 part	3291	9.244	1	0	300.89	87.39	46581	1187799	25729	-	7544	-	23513.6
infinity_subset_1Gb_6-Salmonella_enterica_complete	9	9	9	9	8	7	1248950	1248950	1248950	1248950	1228986	1199027	9	356149	1248950	4759746	51.93	52.19	235231	-	72018	-	225694	59221.8	3	-	6	-	0	0	0	0	0	0	0	0 + 0 part	0	26.198	1.001	0	1.2	0.32	355857	1247801	235231	-	72018	-	225182
infinity_subset_1Gb_6-Staphylococcus_aureus	1	1	1	1	1	1	2714387	2714387	2714387	2714387	2714387	2714387	1	2714387	2714387	2730326	32.84	32.85	2714387	2714387	2714387	2714387	2714387	2698541	1	1	1	1	0	0	0	1	0	0	0	0 + 0 part	0	99.419	1	0	4.61	1.44	2714387	2714387	2714387	2714387	2714387	2714387	2714387
infinity_subset_1Gb_7-Bacillus_subtilis	3	3	3	3	3	3	4031928	4031928	4031928	4031928	4031928	4031928	3	2055403	4031928	4045677	43.91	43.94	2055403	2055403	810913	810913	1.54787e+06	1.54261e+06	1	1	3	3	3	1	810913	0	0	0	0	0 + 2 part	1288	99.465	1	0	13.62	4	2054680	4024161	2054680	2054680	746710	746710	1.51948e+06
infinity_subset_1Gb_7-Enterococcus_faecalis_complete	3	3	3	3	3	2	2863580	2863580	2863580	2863580	2863580	2827812	3	1712678	2863580	2845392	37.5	37.52	1712678	1712678	1115134	1115134	1459037	1.46836e+06	1	1	2	2	0	0	0	4	0	0	0	0 + 0 part	0	99.935	1.007	0	4.68	1.82	1712678	2863219	1712678	1712678	1114773	1114773	1.45876e+06
infinity_subset_1Gb_7-Escherichia_coli	27	27	25	24	16	12	4731810	4731810	4723814	4717644	4555659	4412602	27	2093059	4731810	4875441	50.56	50.49	732760	732760	91644	70242	1.10972e+06	1.07703e+06	2	2	10	12	6	6	3208065	2	0	0	0	0 + 4 part	12230	94.923	1.02	0	49.18	10.72	2091038	4719413	596763	596763	91644	70242	1064250
infinity_subset_1Gb_7-Listeria_monocytogenes_complete	3	3	3	3	3	3	2975017	2975017	2975017	2975017	2975017	2975017	3	1490111	2975017	2992342	37.94	37.96	1490111	886906	598000	598000	1130964	1.12442e+06	1	2	3	3	0	0	0	4	0	0	0	0 + 1 part	1652	99.366	1	0	19.1	3.16	1490109	2973363	1490109	886906	596348	596348	1.1303e+06
infinity_subset_1Gb_7-Pseudomonas_aeruginosa_complete	10	10	10	10	10	9	6782714	6782714	6782714	6782714	6782714	6733415	10	1613093	6782714	6792330	66.16	66.17	1321705	1321705	443604	443604	1.1716e+06	1.16994e+06	3	3	6	6	1	1	1613093	1	0	0	0	0 + 1 part	1014	99.713	1.001	0	18.31	2.02	1560815	6781694	1320691	1320691	333170	333170	1.06111e+06
infinity_subset_1Gb_7-Saccharomyces_cerevisiae	154	154	134	108	39	0	2636828	2636828	2577126	2381381	1296796	0	154	47717	2636828	12843354	38.39	38.15	24694	-	10001	-	24567.7	5043.9	40	-	108	-	24	20	472527	12	0	0	1	0 + 8 part	19423	20.299	1.003	0	244.45	80.11	47717	2614002	23291	-	8215	-	23140.7
infinity_subset_1Gb_7-Salmonella_enterica_complete	26	26	24	24	20	16	4829706	4829706	4824259	4824259	4746649	4589214	26	989020	4829706	4759746	52.03	52.19	455899	455899	89692	109418	487207	494368	4	4	13	12	7	5	1660746	3	0	0	0	0 + 4 part	201339	96.679	1.006	0	69.62	9.44	989020	4627729	314501	314501	48170	50305	401756
infinity_subset_1Gb_7-Staphylococcus_aureus	3	3	2	2	2	2	2720130	2720130	2716565	2716565	2716565	2716565	3	1363601	2720130	2730326	32.84	32.85	1363601	1352964	1352964	1352964	1.35653e+06	1.35146e+06	1	2	2	2	0	0	0	2	0	0	0	0 + 0 part	0	99.601	1	0	4.3	1.4	1363601	2720130	1363601	1352964	1352964	1352964	1.35653e+06
infinity_subset_1Gb_8-Bacillus_subtilis	3	3	3	3	3	3	4032524	4032524	4032524	4032524	4032524	4032524	3	3219615	4032524	4045677	43.9	43.94	3219615	3219615	748371	748371	2.7105e+06	2701685	1	1	2	2	0	0	0	0	0	0	0	0 + 0 part	0	99.685	1	0	27.63	5.9	3219428	4031764	3219428	3219428	747878	747878	2.71001e+06
infinity_subset_1Gb_8-Enterococcus_faecalis_complete	2	2	2	2	2	1	2868950	2868950	2868950	2868950	2868950	2833193	2	2833193	2868950	2845392	37.49	37.52	2833193	2833193	2833193	2833193	2.79833e+06	2.8215e+06	1	1	1	1	0	0	0	3	0	0	0	0 + 0 part	0	99.954	1.008	0	5.37	1.57	2832112	2867869	2832112	2832112	2832112	2832112	2.79619e+06
infinity_subset_1Gb_8-Escherichia_coli	29	29	26	26	22	17	5167102	5167102	5161806	5161806	5085946	4887980	29	1303525	5167102	4875441	50.59	50.49	324000	324000	94084	122121	563474	597182	4	4	14	12	5	3	874374	2	0	0	0	1 + 7 part	377477	97.043	1.012	0	41.28	13.03	1303525	4789625	250029	267924	30460	82120	476764
infinity_subset_1Gb_8-Listeria_monocytogenes_complete	3	3	3	3	3	3	2974626	2974626	2974626	2974626	2974626	2974626	3	1501133	2974626	2992342	37.94	37.96	1501133	1501133	593438	593438	1.1363e+06	1129572	1	1	3	3	0	0	0	2	0	0	0	0 + 0 part	0	99.424	1	0	24.04	3.83	1501133	2974626	1501133	1501133	593438	593438	1.1363e+06
infinity_subset_1Gb_8-Pseudomonas_aeruginosa_complete	12	12	12	12	11	11	6814339	6814339	6814339	6814339	6801627	6801627	12	1434586	6814339	6792330	66.18	66.17	962000	962000	371789	371789	899335	902249	3	3	8	8	0	0	0	1	0	0	0	0 + 1 part	931	99.959	1.004	0	17.74	1.66	1434586	6813408	962000	962000	371789	371789	899318
infinity_subset_1Gb_8-Saccharomyces_cerevisiae	158	158	132	109	37	0	2692304	2692304	2611026	2444850	1256879	0	158	49912	2692304	12843354	38.43	38.15	24394	-	10061	-	24871.1	5213.6	41	-	107	-	20	13	326713	11	0	0	1	0 + 10 part	40659	20.549	1.004	0	234.19	81.54	49909	2649153	23019	-	8001	-	23163.9
infinity_subset_1Gb_8-Salmonella_enterica_complete	30	30	30	29	28	22	4331186	4331186	4331186	4321366	4307932	4089182	30	467414	4331186	4759746	52.13	52.19	233711	187077	86352	28186	227864	207347	7	9	20	28	4	2	526156	1	0	0	0	1 + 4 part	146734	87.664	1.002	0	47.23	7.01	467414	4182058	182384	153729	55060	-	204103
infinity_subset_1Gb_8-Staphylococcus_aureus	2	2	1	1	1	1	2718895	2718895	2713958	2713958	2713958	2713958	2	2713958	2718895	2730326	32.86	32.85	2713958	2713958	2713958	2713958	2.70904e+06	2.6977e+06	1	1	1	1	4	2	2718895	2	0	0	0	0 + 0 part	0	99.493	1.001	0	4.86	1.21	1358451	2718285	1134429	1134429	1134429	1134429	1.16977e+06
infinity_subset_1Gb_9-Bacillus_subtilis	3	3	3	3	3	3	4027535	4027535	4027535	4027535	4027535	4027535	3	2799147	4027535	4045677	43.89	43.94	2799147	2799147	1163825	1163825	2.28276e+06	2.27252e+06	1	1	2	2	0	0	0	1	0	0	0	0 + 1 part	1425	99.436	1	0	14.3	3.21	2799147	4021675	2799147	2799147	1159390	1159390	2.28015e+06
infinity_subset_1Gb_9-Enterococcus_faecalis_complete	1	1	1	1	1	1	2822395	2822395	2822395	2822395	2822395	2822395	1	2822395	2822395	2845392	37.54	37.52	2822395	2822395	2822395	2822395	2822395	2.79958e+06	1	1	1	1	1	1	2822395	4	0	0	0	0 + 0 part	0	99.192	0.999	0	4.08	0.46	1797616	2819543	1797616	1797616	1021927	1021927	1.51494e+06
infinity_subset_1Gb_9-Escherichia_coli	19	19	19	18	13	11	4605258	4605258	4605258	4599301	4508567	4452407	19	2073959	4605258	4875441	50.53	50.49	594967	594967	124905	74820	1.11939e+06	1.05736e+06	2	2	8	10	2	2	2396699	1	0	0	0	0 + 1 part	8449	93.21	1.012	0	28.08	6.13	1816612	4596809	594967	451731	124905	74820	915988
infinity_subset_1Gb_9-Listeria_monocytogenes_complete	1	1	1	1	1	1	2975987	2975987	2975987	2975987	2975987	2975987	1	2975987	2975987	2992342	37.94	37.96	2975987	2975987	2975987	2975987	2975987	2.95972e+06	1	1	1	1	1	1	2975987	3	0	0	0	0 + 0 part	0	99.446	1	0	20.61	3.63	2095751	2974709	2095751	2095751	878958	878958	1.73547e+06
infinity_subset_1Gb_9-Pseudomonas_aeruginosa_complete	4	4	4	4	4	4	6780217	6780217	6780217	6780217	6780217	6780217	4	3468732	6780217	6792330	66.17	66.17	3468732	3468732	837427	837427	2.7145e+06	2.70966e+06	1	1	3	3	2	2	5848356	0	0	0	0	0 + 0 part	0	99.766	1.001	0	17.3	1.42	3187906	6780217	1427575	1427575	837427	837427	2.04952e+06
infinity_subset_1Gb_9-Saccharomyces_cerevisiae	148	148	125	99	32	0	2430068	2430068	2369071	2173847	1077755	0	148	48044	2430068	12843354	38.29	38.15	23133	-	9856	-	24174.6	4574	38	-	101	-	8	6	114321	9	0	0	1	0 + 6 part	17766	18.698	1.004	0	230.74	84.15	48044	2410043	22469	-	8456	-	23416.6
infinity_subset_1Gb_9-Salmonella_enterica_complete	24	24	23	23	21	19	4887362	4887362	4885361	4885361	4844649	4769716	24	951838	4887362	4759746	52.02	52.19	318000	318000	97694	104617	411226	422252	5	5	15	14	6	4	608046	0	0	0	0	0 + 3 part	236901	97.133	1.006	0	72.37	9.4	951838	4649665	287317	287317	76428	82519	361597
infinity_subset_1Gb_9-Staphylococcus_aureus	2	2	1	1	1	1	2721834	2721834	2718439	2718439	2718439	2718439	2	2718439	2721834	2730326	32.85	32.85	2718439	2718439	2718439	2718439	2.71505e+06	2706608	1	1	1	1	0	0	0	1	0	0	0	0 + 0 part	0	99.671	1	0	4.45	1.58	2718439	2721834	2718439	2718439	2718439	2718439	2.71505e+06
infinity_subset_2Gb_1-Bacillus_subtilis	2	2	2	2	2	2	4025822	4025822	4025822	4025822	4025822	4025822	2	2409226	4025822	4045677	43.89	43.94	2409226	2409226	1616596	1616596	2.09094e+06	2.08068e+06	1	1	2	2	3	2	4025822	0	0	0	0	0 + 0 part	0	99.425	1.001	0	23.92	5.29	1440931	4025386	1163284	1163284	453307	453307	1.10801e+06
infinity_subset_2Gb_1-Enterococcus_faecalis_complete	2	2	2	2	2	2	2838101	2838101	2838101	2838101	2838101	2838101	2	1714572	2838101	2845392	37.53	37.52	1714572	1714572	1123529	1123529	1.48059e+06	1.4768e+06	1	1	2	2	0	0	0	4	0	0	0	0 + 1 part	1707	99.672	1	0	8.08	1.73	1711468	2834997	1711468	1711468	1123529	1123529	1.47685e+06
infinity_subset_2Gb_1-Escherichia_coli	16	16	16	15	13	12	5493627	5493627	5493627	5488555	5450332	5414771	16	2747391	5493627	4875441	50.67	50.49	2747391	2747391	200366	315777	1.5471e+06	1.74327e+06	1	1	8	5	9	4	3452236	1	0	0	0	0 + 3 part	565945	99.916	1.012	0	56.54	8.97	1522153	4927437	628621	628621	-	196959	673919
infinity_subset_2Gb_1-Listeria_monocytogenes_complete	2	2	2	2	2	1	3016369	3016369	3016369	3016369	3016369	2980601	2	2980601	3016369	2992342	37.89	37.96	2980601	2980601	2980601	2980601	2.94568e+06	2.96933e+06	1	1	1	1	1	1	2980601	2	0	0	0	0 + 0 part	0	99.763	1.009	0	18.26	3.12	2092521	3011235	2092521	2092521	882946	882946	1710506
infinity_subset_2Gb_1-Pseudomonas_aeruginosa_complete	4	4	4	4	3	3	6810413	6810413	6810413	6810413	6797263	6797263	4	4837870	6810413	6792330	66.18	66.17	4837870	4837870	731849	731849	3.73658e+06	3.74652e+06	1	1	3	3	1	1	4837870	0	0	0	0	0 + 0 part	0	99.972	1.003	0	18.15	1.17	3505312	6810413	3505312	3505312	731849	731849	2.36484e+06
infinity_subset_2Gb_1-Saccharomyces_cerevisiae	537	537	364	297	132	12	8601140	8601140	8153091	7666883	4981847	739910	537	96000	8601140	12843354	38.29	38.15	28255	16368	9350	-	29682.6	19878.3	107	201	305	-	50	42	852990	28	0	0	1	0 + 17 part	36125	66.26	1.005	0	192.38	69.51	96000	8554507	26558	16001	7997	-	28417.2
infinity_subset_2Gb_1-Salmonella_enterica_complete	14	14	13	13	12	9	3857900	3857900	3855899	3855899	3839347	3735184	14	2009378	3857900	4759746	52.09	52.19	2009378	376000	101486	-	1.17399e+06	951549	1	2	7	-	4	2	375330	2	0	0	0	0 + 3 part	7171	80.699	1.002	0	13.43	6.86	2009378	3850494	2009378	376000	101486	-	1.15568e+06
infinity_subset_2Gb_1-Staphylococcus_aureus	2	2	2	1	1	1	2720567	2720567	2720567	2714333	2714333	2714333	2	2714333	2720567	2730326	32.86	32.85	2714333	2714333	2714333	2714333	2.70813e+06	2.69845e+06	1	1	1	1	2	2	2720567	0	0	0	0	0 + 0 part	0	99.557	1.001	0	8.31	1.51	2714333	2720567	2714333	2714333	2714333	2714333	2708122
infinity_subset_2Gb_10-Bacillus_subtilis	2	2	2	2	2	2	4034098	4034098	4034098	4034098	4034098	4034098	2	3967527	4034098	4045677	43.91	43.94	3967527	3967527	3967527	3967527	3.90315e+06	3891982	1	1	1	1	3	1	3967527	0	0	0	0	0 + 1 part	1824	99.659	1	0	11.78	3.6	2808942	4032274	2808942	2808942	1153001	1153001	2.28651e+06
infinity_subset_2Gb_10-Enterococcus_faecalis_complete	2	2	2	2	2	1	2868539	2868539	2868539	2868539	2868539	2832771	2	2832771	2868539	2845392	37.49	37.52	2832771	2832771	2832771	2832771	2797895	2.82066e+06	1	1	1	1	0	0	0	5	0	0	0	0 + 0 part	0	99.927	1.008	0	5.89	1.36	2831692	2867460	2831692	2831692	2831692	2831692	2.79576e+06
infinity_subset_2Gb_10-Escherichia_coli	16	16	16	16	12	10	4619591	4619591	4619591	4619591	4547152	4460003	16	1740551	4619591	4875441	50.44	50.49	737453	737453	167767	110007	903288	855886	2	2	8	10	1	1	42462	1	0	0	0	0 + 0 part	0	93.977	1.008	0	26.69	5.11	1740551	4619456	737453	737453	167767	110007	903239
infinity_subset_2Gb_10-Listeria_monocytogenes_complete	1	1	1	1	1	1	2990932	2990932	2990932	2990932	2990932	2990932	1	2990932	2990932	2992342	37.95	37.96	2990932	2990932	2990932	2990932	2990932	2.98952e+06	1	1	1	1	2	1	2990932	1	0	0	0	0 + 0 part	0	99.971	0.999	0	28.35	4.59	1578550	2987982	1578550	1578550	1409432	1409432	1.4973e+06
infinity_subset_2Gb_10-Pseudomonas_aeruginosa_complete	4	4	4	4	3	3	6810128	6810128	6810128	6810128	6796602	6796602	4	3227246	6810128	6792330	66.18	66.17	2840000	2840000	729356	729356	2.79185e+06	2.79917e+06	2	2	3	3	0	0	0	2	0	0	0	0 + 1 part	1583	99.978	1.003	0	13.35	1.06	3225663	6808545	2840000	2840000	729356	729356	2.79035e+06
infinity_subset_2Gb_10-Saccharomyces_cerevisiae	608	607	413	338	155	16	9799401	9798716	9289851	8746217	5766793	903698	608	68000	9799401	12843354	38.33	38.15	28693	22001	9327	-	29162.2	22250.6	123	183	346	-	52	43	1008060	20	0	0	2	0 + 20 part	57600	75.403	1.005	0	185.22	68.45	63666	9732468	27278	20001	8001	-	27854.5
infinity_subset_2Gb_10-Salmonella_enterica_complete	15	15	15	14	14	12	4379830	4379830	4379830	4370568	4370568	4294535	15	1279278	4379830	4759746	52.1	52.19	1037936	542444	113912	65148	753432	693294	2	3	8	12	6	3	2859658	1	0	0	0	0 + 3 part	13147	91.218	1.006	0	44.64	5.75	1269843	4366449	492566	492566	109191	41204	662426
infinity_subset_2Gb_10-Staphylococcus_aureus	2	2	2	1	1	1	2724123	2724123	2724123	2718812	2718812	2718812	2	2718812	2724123	2730326	32.85	32.85	2718812	2718812	2718812	2718812	2.71352e+06	2.70736e+06	1	1	1	1	1	1	5311	0	0	0	0	0 + 0 part	0	99.687	1.001	0	3.93	1.39	2718812	2724123	2718812	2718812	2718812	2718812	2.71352e+06
infinity_subset_2Gb_2-Bacillus_subtilis	2	1	1	1	1	1	3961826	3961031	3961031	3961031	3961031	3961031	2	3961031	3961826	4045677	43.9	43.94	3961031	3961031	3961031	3961031	3.96024e+06	3.87816e+06	1	1	1	1	1	1	3961031	1	0	0	0	0 + 1 part	1442	97.9	1	0	9.04	3.18	2066329	3959007	2066329	2066329	1891888	1891888	1.98115e+06
infinity_subset_2Gb_2-Enterococcus_faecalis_complete	1	1	1	1	1	1	2835487	2835487	2835487	2835487	2835487	2835487	1	2835487	2835487	2845392	37.53	37.52	2835487	2835487	2835487	2835487	2835487	2.82562e+06	1	1	1	1	0	0	0	5	0	0	0	0 + 0 part	0	99.651	1	0	4.94	1.27	2834247	2834247	2834247	2834247	2834247	2834247	2.83301e+06
infinity_subset_2Gb_2-Escherichia_coli	15	15	13	13	11	10	4913679	4913679	4906363	4906363	4867198	4829876	15	1185373	4913679	4875441	50.51	50.49	750867	750867	267746	267746	722944	728614	3	3	7	7	3	3	1136589	0	0	0	0	0 + 4 part	19514	99.672	1.007	0	33.05	6.09	1185373	4893270	750867	750867	194460	194460	681820
infinity_subset_2Gb_2-Listeria_monocytogenes_complete	3	3	3	3	3	2	3018127	3018127	3018127	3018127	3018127	2982359	3	2336359	3018127	2992342	37.89	37.96	2336359	2336359	646000	646000	1.94729e+06	1.96407e+06	1	1	2	2	1	1	2336359	3	0	0	0	0 + 1 part	1535	99.713	1.011	0	17.11	2.92	2097530	3016592	2097530	2097530	646000	646000	1.61509e+06
infinity_subset_2Gb_2-Pseudomonas_aeruginosa_complete	3	3	3	3	3	3	6795004	6795004	6795004	6795004	6795004	6795004	3	3222427	6795004	6792330	66.18	66.17	2838661	2838661	733916	733916	2.79333e+06	2.79443e+06	2	2	3	3	2	2	6061088	0	0	0	0	0 + 0 part	0	99.925	1.001	0	12.02	1.28	2558268	6795004	2263054	2263054	733916	733916	1.94316e+06
infinity_subset_2Gb_2-Saccharomyces_cerevisiae	572	572	392	320	145	16	9468780	9468780	9022993	8508177	5567826	1031387	572	133014	9468780	12843354	38.3	38.15	28975	21251	9950	-	31330.8	23098.6	114	183	322	-	62	49	1105433	39	0	0	2	3 + 18 part	52703	72.715	1.007	0	185.47	66.6	133014	9402524	27028	19982	8001	-	30062.1
infinity_subset_2Gb_2-Salmonella_enterica_complete	13	13	12	12	12	12	4621104	4621104	4619103	4619103	4619103	4619103	13	1068922	4621104	4759746	52.15	52.19	558320	558320	155343	155343	612538	594696	3	3	9	9	7	4	1952504	1	0	0	0	0 + 1 part	4662	96.905	1.001	0	7.93	3.31	904735	4615925	501718	501718	155060	155060	489356
infinity_subset_2Gb_2-Staphylococcus_aureus	2	2	1	1	1	1	2786885	2786885	2783892	2783892	2783892	2783892	2	2783892	2786885	2730326	33.11	32.85	2783892	2783892	2783892	2783892	2.78091e+06	2.83851e+06	1	1	1	1	0	0	0	1	0	0	0	0 + 1 part	69064	99.545	1	0	7.47	1.88	2714828	2717821	2714828	2714828	2714828	2714828	2.64464e+06
infinity_subset_2Gb_3-Bacillus_subtilis	3	3	3	3	3	3	4027492	4027492	4027492	4027492	4027492	4027492	3	2809876	4027492	4045677	43.89	43.94	2809876	2809876	1153002	1153002	2.2915e+06	2.2812e+06	1	1	2	2	1	1	2809876	0	0	0	0	0 + 0 part	0	99.555	1	0	19.89	5.26	1898763	4027294	1153002	1153002	910915	910915	1.43232e+06
infinity_subset_2Gb_3-Enterococcus_faecalis_complete	2	2	2	2	2	1	2873009	2873009	2873009	2873009	2873009	2837241	2	2837241	2873009	2845392	37.49	37.52	2837241	2837241	2837241	2837241	2.80236e+06	2829563	1	1	1	1	0	0	0	4	0	0	0	0 + 0 part	0	99.949	1.009	0	4.39	1.32	2834718	2870486	2834718	2834718	2834718	2834718	2.79738e+06
infinity_subset_2Gb_3-Escherichia_coli	17	17	16	16	13	10	4551308	4551308	4548139	4548139	4498353	4389293	17	1082000	4551308	4875441	50.59	50.49	589179	430378	203727	110007	598276	558501	3	4	9	10	4	3	1893537	0	0	0	0	0 + 2 part	41014	92.028	1.005	0	12.51	1.49	1057941	4509458	467498	430378	120144	35989	556338
infinity_subset_2Gb_3-Listeria_monocytogenes_complete	1	1	1	1	1	1	2988534	2988534	2988534	2988534	2988534	2988534	1	2988534	2988534	2992342	37.92	37.96	2988534	2988534	2988534	2988534	2988534	2.98473e+06	1	1	1	1	1	1	2988534	3	0	0	0	0 + 0 part	0	99.748	1.001	0	17.91	3.28	2105345	2987226	2105345	2105345	881881	881881	1.74339e+06
infinity_subset_2Gb_3-Pseudomonas_aeruginosa_complete	3	3	3	3	2	2	6816827	6816827	6816827	6816827	6803271	6803271	3	6068032	6816827	6792330	66.18	66.17	6068032	6068032	735239	735239	5.48082e+06	5.50058e+06	1	1	2	2	0	0	0	0	0	0	0	0 + 0 part	0	100	1.004	0	15.71	1.38	6068032	6816827	6068032	6068032	735239	735239	5.48082e+06
infinity_subset_2Gb_3-Saccharomyces_cerevisiae	591	588	423	322	140	19	9579342	9577608	9153524	8427486	5519041	1204732	590	100681	9578977	12843354	38.3	38.15	28502	19287	8001	-	30997.3	23118.8	113	181	344	-	44	35	859933	27	0	0	0	0 + 12 part	34803	73.858	1.005	0	176.01	62.95	100681	9531795	26999	18001	8001	-	29714.7
infinity_subset_2Gb_3-Salmonella_enterica_complete	13	13	13	13	11	11	4988660	4988660	4988660	4988660	4950316	4950316	13	1103516	4988660	4759746	51.97	52.19	678773	678773	227880	227967	677447	710028	3	3	9	8	6	4	2527963	3	0	0	0	0 + 4 part	328388	97.354	1.006	0	130.96	13.75	1103516	4660272	377405	480509	96191	164394	548775
infinity_subset_2Gb_3-Staphylococcus_aureus	3	3	2	2	2	2	2721818	2721818	2718825	2718825	2718825	2718825	3	1370144	2721818	2730326	32.86	32.85	1370144	1370144	1348681	1348681	1.35801e+06	1.35377e+06	1	1	2	2	0	0	0	0	0	0	0	0 + 0 part	0	99.686	1	0	4.15	1.29	1370144	2721818	1370144	1370144	1348681	1348681	1.35801e+06
infinity_subset_2Gb_4-Bacillus_subtilis	3	2	2	2	2	2	4037031	4036083	4036083	4036083	4036083	4036083	3	2801548	4037031	4045677	43.92	43.94	2801548	2801548	1234535	1234535	2.32169e+06	2.31673e+06	1	1	2	2	1	1	1234535	2	0	0	0	0 + 1 part	2126	99.733	0.999	0	16.7	4.24	2801548	4029918	2801548	2801548	1164276	1164276	2.28093e+06
infinity_subset_2Gb_4-Enterococcus_faecalis_complete	1	1	1	1	1	1	2828979	2828979	2828979	2828979	2828979	2828979	1	2828979	2828979	2845392	37.53	37.52	2828979	2828979	2828979	2828979	2828979	2.81266e+06	1	1	1	1	1	1	2828979	3	0	0	0	0 + 0 part	0	99.423	1	0	4.74	0.71	1804068	2827718	1804068	1804068	1023650	1023650	1520874
infinity_subset_2Gb_4-Escherichia_coli	18	18	18	18	16	14	4915630	4915630	4915630	4915630	4883317	4815544	18	2476711	4915630	4875441	50.49	50.49	2476711	2476711	110007	120794	1.37664e+06	1.38799e+06	1	1	10	9	6	5	3170754	0	0	0	0	0 + 2 part	4980	99.583	1.011	0	17.39	2.61	1666835	4910121	808319	808319	110007	110007	823976
infinity_subset_2Gb_4-Listeria_monocytogenes_complete	1	1	1	1	1	1	2979564	2979564	2979564	2979564	2979564	2979564	1	2979564	2979564	2992342	37.94	37.96	2979564	2979564	2979564	2979564	2979564	2.96684e+06	1	1	1	1	3	1	2979564	3	0	0	0	0 + 0 part	0	99.561	1	0	15.31	3.83	1804802	2978281	1804802	1804802	883122	289271	1.38305e+06
infinity_subset_2Gb_4-Pseudomonas_aeruginosa_complete	4	4	4	4	4	4	6793660	6793660	6793660	6793660	6793660	6793660	4	3245199	6793660	6792330	66.17	66.17	1614000	1614000	1262107	1262107	2.23463e+06	2.23506e+06	2	2	3	3	2	1	1262107	1	0	0	0	0 + 0 part	0	99.962	1.001	0	17.55	1.72	3245199	6793644	1613997	1613997	672354	672354	2.21236e+06
infinity_subset_2Gb_4-Saccharomyces_cerevisiae	567	567	381	317	153	17	9488483	9488483	9010143	8569492	5811064	1090673	567	98001	9488483	12843354	38.31	38.15	28582	22001	10000	-	31313.8	23134.2	114	180	315	-	52	38	924420	26	0	0	0	1 + 18 part	42860	73.091	1.004	0	181.79	67.82	97997	9429095	27913	21040	8001	-	29986.9
infinity_subset_2Gb_4-Salmonella_enterica_complete	17	17	17	16	15	15	4631686	4631686	4631686	4624924	4603716	4603716	17	1405188	4631686	4759746	52.15	52.19	413136	413136	137431	130909	639883	622667	4	4	11	12	4	2	546670	0	0	0	0	0 + 0 part	0	97.189	1.001	0	10.82	3.02	1405188	4631409	385145	385145	137431	78939	632940
infinity_subset_2Gb_4-Staphylococcus_aureus	3	3	2	2	2	2	2719947	2719947	2716852	2716852	2716852	2716852	3	1362385	2719947	2730326	32.85	32.85	1362385	1354467	1354467	1354467	1.3569e+06	1.35174e+06	1	2	2	2	0	0	0	0	0	0	0	0 + 0 part	0	99.6	1	0	4.19	1.1	1362385	2719940	1362385	1354460	1354460	1354460	1.35689e+06
infinity_subset_2Gb_5-Bacillus_subtilis	1	1	1	1	1	1	4027036	4027036	4027036	4027036	4027036	4027036	1	4027036	4027036	4045677	43.89	43.94	4027036	4027036	4027036	4027036	4027036	4.00848e+06	1	1	1	1	3	1	4027036	1	0	0	0	0 + 0 part	0	99.496	1	0	13.66	6.11	2807231	4026636	2807231	2807231	1158746	1158746	2.29121e+06
infinity_subset_2Gb_5-Enterococcus_faecalis_complete	2	1	1	1	1	1	2839480	2838710	2838710	2838710	2838710	2838710	2	2838710	2839480	2845392	37.53	37.52	2838710	2838710	2838710	2838710	2.83794e+06	2.83204e+06	1	1	1	1	0	0	0	2	0	0	0	0 + 0 part	0	99.763	1	0	6.69	1.69	2838710	2839480	2838710	2838710	2838710	2838710	2.83794e+06
infinity_subset_2Gb_5-Escherichia_coli	20	20	20	18	16	15	4658449	4658449	4658449	4644932	4605219	4571011	20	953745	4658449	4875441	50.46	50.49	477206	477206	122318	109002	506646	484096	4	4	11	13	2	1	97570	0	0	0	0	0 + 1 part	38451	94.11	1.006	0	30.03	6.8	953745	4615688	477206	477206	122318	109002	503942
infinity_subset_2Gb_5-Listeria_monocytogenes_complete	1	1	1	1	1	1	2983791	2983791	2983791	2983791	2983791	2983791	1	2983791	2983791	2992342	37.93	37.96	2983791	2983791	2983791	2983791	2983791	2.97526e+06	1	1	1	1	1	1	2983791	3	0	0	0	0 + 0 part	0	99.708	1	0	18.54	2.68	2095112	2982513	2095112	2095112	887401	887401	1.73503e+06
infinity_subset_2Gb_5-Pseudomonas_aeruginosa_complete	3	3	3	3	2	2	6811823	6811823	6811823	6811823	6798290	6798290	3	6067608	6811823	6792330	66.18	66.17	6067608	6067608	730682	730682	5.48311e+06	5.49884e+06	1	1	2	2	0	0	0	1	0	0	0	0 + 0 part	0	99.989	1.003	0	12.96	1.12	6067608	6811823	6067608	6067608	730682	730682	5.48311e+06
infinity_subset_2Gb_5-Saccharomyces_cerevisiae	626	626	416	319	123	11	9062088	9062088	8520284	7840838	4713733	765141	626	138838	9062088	12843354	38.32	38.15	26000	16862	7986	-	29174.1	20584.9	116	207	358	-	52	43	839894	32	0	0	1	1 + 15 part	36846	69.698	1.007	0	182.98	65.28	138506	9011946	24001	16001	6001	-	28050.7
infinity_subset_2Gb_5-Salmonella_enterica_complete	18	18	18	18	17	14	4853591	4853591	4853591	4853591	4834720	4733924	18	1003336	4853591	4759746	52.1	52.19	391510	391510	150463	213428	496785	506579	4	4	11	10	6	3	1275469	3	0	0	0	0 + 5 part	235107	96.367	1.007	0	53.05	8.21	1003336	4618250	387455	387455	74872	84912	429888
infinity_subset_2Gb_5-Staphylococcus_aureus	3	2	1	1	1	1	2722836	2722245	2718741	2718741	2718741	2718741	3	2718741	2722836	2730326	32.86	32.85	2718741	2718741	2718741	2718741	2.71466e+06	2.70721e+06	1	1	1	1	0	0	0	1	0	0	0	0 + 0 part	0	99.686	1	0	3.53	1.47	2718720	2722815	2718720	2718720	2718720	2718720	2.71461e+06
infinity_subset_2Gb_6-Bacillus_subtilis	3	3	2	2	2	2	4031165	4031165	4030126	4030126	4030126	4030126	3	2877134	4031165	4045677	43.9	43.94	2877134	2877134	1152992	1152992	2.38325e+06	2.37471e+06	1	1	2	2	2	1	2877134	0	0	0	0	0 + 0 part	0	99.599	0.999	0	14.06	4.47	2812262	4026046	2812262	2812262	1152992	1152992	2.29253e+06
infinity_subset_2Gb_6-Enterococcus_faecalis_complete	2	2	2	2	2	1	2874920	2874920	2874920	2874920	2874920	2839152	2	2839152	2874920	2845392	37.49	37.52	2839152	2839152	2839152	2839152	2804274	2.83338e+06	1	1	1	1	0	0	0	5	0	0	0	0 + 0 part	0	99.927	1.01	0	5.64	1.5	2835644	2871412	2835644	2835644	2835644	2835644	2.79735e+06
infinity_subset_2Gb_6-Escherichia_coli	18	18	18	18	16	14	2860436	2860436	2860436	2860436	2819427	2753345	18	663545	2860436	4875441	51.1	50.49	426337	97712	86155	-	350617	205708	3	10	12	-	1	1	663545	0	0	0	0	0 + 1 part	93132	56.127	1.011	0	29.09	4.7	530477	2767304	426337	86155	54300	-	295628
infinity_subset_2Gb_6-Listeria_monocytogenes_complete	1	1	1	1	1	1	2972355	2972355	2972355	2972355	2972355	2972355	1	2972355	2972355	2992342	37.94	37.96	2972355	2972355	2972355	2972355	2972355	2.9525e+06	1	1	1	1	1	1	2972355	3	0	0	0	0 + 0 part	0	99.334	0.998	0	13.45	2.43	2093317	2966997	2093317	2093317	873680	873680	1.73105e+06
infinity_subset_2Gb_6-Pseudomonas_aeruginosa_complete	4	4	4	4	3	3	6815606	6815606	6815606	6815606	6802010	6802010	4	3230444	6815606	6792330	66.18	66.17	2838940	2838940	732626	732626	2.79246e+06	2.80202e+06	2	2	3	3	1	1	2838940	0	0	0	0	0 + 0 part	0	99.982	1.004	0	13.09	1.03	3230444	6815606	2558634	2558634	732626	732626	2.582e+06
infinity_subset_2Gb_6-Saccharomyces_cerevisiae	573	573	354	279	106	18	8072758	8072758	7487685	6955767	4082404	1044083	573	76001	8072758	12843354	38.32	38.15	25251	13066	6899	-	28129.9	17681.2	105	231	317	-	33	26	580540	28	0	0	2	0 + 16 part	33009	62.233	1.005	0	189.33	70.05	76001	8032570	24001	12001	6001	-	27004.8
infinity_subset_2Gb_6-Salmonella_enterica_complete	9	9	9	9	9	7	2678418	2678418	2678418	2678418	2678418	2601406	9	602356	2678418	4759746	52.06	52.19	426930	197316	197316	-	424332	238781	3	6	6	-	8	3	1130818	0	0	0	0	0 + 0 part	0	56.259	1	0	2.32	1.05	487082	2678021	354483	86757	86757	-	324319
infinity_subset_2Gb_6-Staphylococcus_aureus	2	2	1	1	1	1	2722035	2722035	2718751	2718751	2718751	2718751	2	2718751	2722035	2730326	32.86	32.85	2718751	2718751	2718751	2718751	2.71547e+06	2707229	1	1	1	1	0	0	0	1	0	0	0	0 + 0 part	0	99.687	1	0	7.53	2.61	2718751	2722035	2718751	2718751	2718751	2718751	2.71547e+06
infinity_subset_2Gb_7-Bacillus_subtilis	1	1	1	1	1	1	4026676	4026676	4026676	4026676	4026676	4026676	1	4026676	4026676	4045677	43.89	43.94	4026676	4026676	4026676	4026676	4026676	4.00776e+06	1	1	1	1	1	1	4026676	2	0	0	0	0 + 1 part	3980	99.512	0.999	0	17.82	3.98	3959972	4022696	3959972	3959972	3959972	3959972	3895350
infinity_subset_2Gb_7-Enterococcus_faecalis_complete	1	1	1	1	1	1	2834569	2834569	2834569	2834569	2834569	2834569	1	2834569	2834569	2845392	37.53	37.52	2834569	2834569	2834569	2834569	2834569	2.82379e+06	1	1	1	1	2	1	2834569	4	0	0	0	0 + 0 part	0	99.598	0.999	0	5.44	1.73	2156760	2831333	2156760	2156760	673495	673495	1.80105e+06
infinity_subset_2Gb_7-Escherichia_coli	14	14	14	14	13	10	4326046	4326046	4326046	4326046	4301494	4196023	14	1808301	4326046	4875441	50.53	50.49	602470	380150	192000	-	950746	843610	2	3	8	-	2	1	1808301	0	0	0	0	0 + 3 part	13433	88.182	1.003	0	19.01	5.75	1176082	4312613	602470	380150	192000	-	603090
infinity_subset_2Gb_7-Listeria_monocytogenes_complete	2	2	2	2	2	2	2975736	2975736	2975736	2975736	2975736	2975736	2	2094167	2975736	2992342	37.94	37.96	2094167	2094167	881569	881569	1.73493e+06	1.7253e+06	1	1	2	2	0	0	0	2	0	0	0	0 + 0 part	0	99.445	1	0	16.03	3.8	2094167	2975736	2094167	2094167	881569	881569	1.73493e+06
infinity_subset_2Gb_7-Pseudomonas_aeruginosa_complete	3	3	3	3	3	3	6798387	6798387	6798387	6798387	6798387	6798387	3	4838000	6798387	6792330	66.18	66.17	4838000	4838000	733827	733827	3.74342e+06	3.74675e+06	1	1	3	3	1	1	4838000	0	0	0	0	0 + 0 part	0	99.972	1.001	0	10.96	1.22	3506916	6798387	3506916	3506916	733827	733827	2.37015e+06
infinity_subset_2Gb_7-Saccharomyces_cerevisiae	573	573	402	320	141	16	9109307	9109307	8664825	8088744	5242745	927917	573	96000	9109307	12843354	38.3	38.15	28001	18000	8086	-	28927.8	20517.4	116	198	332	-	53	42	1011558	28	0	0	2	0 + 18 part	52558	69.981	1.005	0	184.79	64.36	95666	9032540	26653	16206	7686	-	27612.2
infinity_subset_2Gb_7-Salmonella_enterica_complete	6	6	6	6	5	5	2715451	2715451	2715451	2715451	2695477	2695477	6	1592677	2715451	4759746	52.2	52.19	1592677	234783	234783	-	1.07034e+06	610635	1	4	4	-	3	2	2063580	0	0	0	0	0 + 0 part	0	57.049	1	0	1.95	0.63	1591821	2715316	1591821	234783	234783	-	1.06347e+06
infinity_subset_2Gb_7-Staphylococcus_aureus	2	2	1	1	1	1	2721226	2721226	2717906	2717906	2717906	2717906	2	2717906	2721226	2730326	32.85	32.85	2717906	2717906	2717906	2717906	2.71459e+06	2.70555e+06	1	1	1	1	0	0	0	1	0	0	0	0 + 0 part	0	99.656	1	0	3.93	1.29	2717906	2721226	2717906	2717906	2717906	2717906	2.71459e+06
infinity_subset_2Gb_8-Bacillus_subtilis	1	1	1	1	1	1	3963985	3963985	3963985	3963985	3963985	3963985	1	3963985	3963985	4045677	43.91	43.94	3963985	3963985	3963985	3963985	3963985	3.88394e+06	1	1	1	1	1	1	3963985	0	0	0	0	0 + 1 part	3453	97.907	1	0	5.81	2.68	3959339	3960532	3959339	3959339	3959339	3959339	3.9547e+06
infinity_subset_2Gb_8-Enterococcus_faecalis_complete	2	2	2	2	2	1	2871367	2871367	2871367	2871367	2871367	2835610	2	2835610	2871367	2845392	37.49	37.52	2835610	2835610	2835610	2835610	2.80074e+06	2826311	1	1	1	1	1	1	2835610	1	0	0	0	0 + 0 part	0	99.946	1.009	0	3.1	0.63	1806897	2870001	1806897	1806897	1027347	1027347	1.50507e+06
infinity_subset_2Gb_8-Escherichia_coli	15	15	14	12	11	10	3908212	3908212	3905327	3890522	3874581	3826493	15	1150395	3908212	4875441	50.54	50.49	558000	489807	203728	-	637004	510630	3	4	7	-	4	3	1095895	4	0	0	0	0 + 5 part	262678	74.159	1.008	0	38.88	10.65	1150395	3644332	481379	309799	55766	-	572668
infinity_subset_2Gb_8-Listeria_monocytogenes_complete	3	3	3	3	3	3	2974642	2974642	2974642	2974642	2974642	2974642	3	1490422	2974642	2992342	37.94	37.96	1490422	885235	598985	598985	1130819	1.12413e+06	1	2	3	3	0	0	0	3	0	0	0	0 + 1 part	3436	99.295	1	0	18.85	2.66	1490422	2971206	1490422	881799	598985	598985	1.12878e+06
infinity_subset_2Gb_8-Pseudomonas_aeruginosa_complete	6	6	6	6	5	5	6817721	6817721	6817721	6817721	6804188	6804188	6	3738332	6817721	6792330	66.18	66.17	3738332	3738332	670372	670372	2471594	2.48083e+06	1	1	4	4	0	0	0	1	0	0	0	0 + 0 part	0	99.986	1.004	0	13.29	1.04	3736025	6815392	3736025	3736025	670372	670372	2.46906e+06
infinity_subset_2Gb_8-Saccharomyces_cerevisiae	542	542	330	266	123	16	8290809	8290809	7721937	7281776	4951302	1092202	542	105576	8290809	12843354	38.33	38.15	30001	16000	8000	-	32512.6	20988	94	198	288	-	34	30	640347	25	0	0	2	1 + 12 part	27535	63.963	1.005	0	185.67	69.7	105576	8255292	29366	14233	6001	-	31572.3
infinity_subset_2Gb_8-Salmonella_enterica_complete	10	10	9	9	8	7	2356886	2356886	2354885	2354885	2342053	2294922	10	465041	2356886	4759746	52	52.19	413485	-	228572	-	367487	181969	3	-	6	-	4	2	449392	0	0	0	1	0 + 4 part	98310	47.083	1.008	0	155.5	12.67	464519	2257889	361103	-	78538	-	309187
infinity_subset_2Gb_8-Staphylococcus_aureus	1	1	1	1	1	1	2777671	2777671	2777671	2777671	2777671	2777671	1	2777671	2777671	2730326	33.07	32.85	2777671	2777671	2777671	2777671	2777671	2825837	1	1	1	1	1	1	2777671	0	0	0	0	0 + 1 part	63165	99.238	1.002	0	9.32	1.92	2709428	2714506	2709428	2709428	2709428	2709428	2.64287e+06
infinity_subset_2Gb_9-Bacillus_subtilis	2	2	2	2	2	2	4032410	4032410	4032410	4032410	4032410	4032410	2	3963173	4032410	4045677	43.9	43.94	3963173	3963173	3963173	3963173	3.89631e+06	3.88354e+06	1	1	1	1	2	1	3963173	0	0	0	0	0 + 1 part	3839	99.583	0.998	0	17.53	3.9	2805021	4022727	2805021	2805021	1147385	1147385	2.27889e+06
infinity_subset_2Gb_9-Enterococcus_faecalis_complete	1	1	1	1	1	1	2830861	2830861	2830861	2830861	2830861	2830861	1	2830861	2830861	2845392	37.53	37.52	2830861	2830861	2830861	2830861	2830861	2.8164e+06	1	1	1	1	1	1	2830861	2	0	0	0	0 + 0 part	0	99.49	1	0	3	0.35	1804699	2829735	1804699	1804699	1025036	1025036	1.52167e+06
infinity_subset_2Gb_9-Escherichia_coli	20	20	19	18	17	13	4794815	4794815	4793273	4783517	4759862	4621950	20	1153713	4794815	4875441	50.52	50.49	598155	598155	89765	89765	719908	708003	3	3	10	10	2	2	184702	0	0	0	0	0 + 6 part	44343	96.293	1.012	0	51.16	7.18	1153713	4749979	598155	598155	88489	88489	718997
infinity_subset_2Gb_9-Listeria_monocytogenes_complete	2	2	2	2	2	1	3011763	3011763	3011763	3011763	3011763	2975995	2	2975995	3011763	2992342	37.9	37.96	2975995	2975995	2975995	2975995	2.94108e+06	2.96016e+06	1	1	1	1	1	1	2975995	3	0	0	0	0 + 0 part	0	99.747	1.009	0	11.69	3.22	2095770	3010485	2095770	2095770	878947	878947	1.7153e+06
infinity_subset_2Gb_9-Pseudomonas_aeruginosa_complete	2	2	2	2	1	1	747159	747159	747159	747159	733625	733625	2	733625	747159	6792330	66.37	66.17	733625	-	733625	-	720581	79264.2	1	-	1	-	0	0	0	0	0	0	0	0 + 0 part	0	10.842	1.015	0	27.3	3.21	733625	747159	733625	-	733625	-	720581
infinity_subset_2Gb_9-Saccharomyces_cerevisiae	527	527	349	272	121	9	8078809	8078809	7629294	7092653	4522632	623553	527	94655	8078809	12843354	38.31	38.15	27398	15275	8001	-	29438	18517.3	103	217	293	-	54	39	840608	20	0	0	1	1 + 9 part	33073	62.155	1.006	0	181.1	67.82	94655	8033276	26240	13191	6540	-	27798.9
infinity_subset_2Gb_9-Salmonella_enterica_complete	13	13	12	12	12	12	3634051	3634051	3632050	3632050	3632050	3632050	13	1114001	3634051	4759746	52.06	52.19	512000	448740	109931	-	595697	454812	3	4	8	-	5	3	1003954	1	0	0	0	0 + 2 part	92173	74.214	1.002	0	61.9	10.65	1089753	3539857	503565	221564	77038	-	531664
infinity_subset_2Gb_9-Staphylococcus_aureus	3	3	2	2	2	1	2717511	2717511	2714339	2714339	2714339	2676023	3	2676023	2717511	2730326	32.8	32.85	2676023	2676023	2676023	2676023	2.63571e+06	2.62334e+06	1	1	1	1	0	0	0	1	0	0	0	0 + 0 part	0	99.256	1.003	0	3.9	0.52	2676023	2717511	2676023	2676023	2676023	2676023	2.63571e+06
infinity_subset_500Mb_1-Bacillus_subtilis	4	4	4	4	4	4	3960580	3960580	3960580	3960580	3960580	3960580	4	2082000	3960580	4045677	43.9	43.94	2082000	2082000	726628	726628	1.52977e+06	1.49759e+06	1	1	3	3	0	0	0	1	0	0	0	0 + 1 part	1278	97.931	0.999	0	21.19	5.35	2082000	3959302	2082000	2082000	726628	726628	1.52973e+06
infinity_subset_500Mb_1-Enterococcus_faecalis_complete	2	2	2	2	2	2	1108878	1108878	1108878	1108878	1108878	1108878	2	1020878	1108878	2845392	38.04	37.52	1020878	-	1020878	-	946845	368995	1	-	1	-	0	0	0	1	0	0	0	0 + 0 part	0	38.968	1	0	5.14	2.43	1020878	1108836	1020878	-	1020878	-	946839
infinity_subset_500Mb_1-Escherichia_coli	28	28	24	23	20	15	3713419	3713419	3705517	3696559	3646077	3467381	28	576623	3713419	4875441	50.65	50.49	228000	194000	97750	-	307745	234396	5	7	14	-	5	5	1061527	0	0	0	0	0 + 5 part	190645	72.092	1.002	0	114.42	23.34	575705	3521282	212001	166884	42942	-	254439
infinity_subset_500Mb_1-Pseudomonas_aeruginosa_complete	73	73	56	55	47	35	6203862	6203862	6157473	6151374	6032485	5602060	73	372299	6203862	6792330	66.23	66.17	188001	176001	55502	14001	188878	172514	12	14	35	52	3	3	272003	0	0	0	0	0 + 0 part	0	91.125	1.002	0	24.36	2.34	372299	6203183	188001	176001	44025	14001	186734
infinity_subset_500Mb_1-Saccharomyces_cerevisiae	10	10	10	5	1	0	137225	137225	137225	92592	33419	0	10	33419	137225	12843354	38.6	38.15	13987	-	8209	-	18262	195.1	3	-	9	-	3	1	33419	0	0	0	0	0 + 0 part	0	1.065	1.002	0	609.97	163.44	23457	137056	10378	-	6785	-	12875.6
infinity_subset_500Mb_1-Salmonella_enterica_complete	117	117	92	80	56	27	3553176	3553176	3482155	3400321	3010695	1921800	117	165274	3553176	4759746	52.03	52.19	50349	42000	18001	-	57323.8	42792.5	25	37	65	-	5	3	212343	1	0	0	0	0 + 4 part	51116	72.99	1.008	0	96.04	8.2	165274	3501786	50000	36023	14001	-	55266.6
infinity_subset_500Mb_10-Bacillus_subtilis	3	3	3	3	3	3	4029368	4029368	4029368	4029368	4029368	4029368	3	2806898	4029368	4045677	43.89	43.94	2806898	2806898	1156906	1156906	2.28855e+06	2.27932e+06	1	1	2	2	0	0	0	0	0	0	0	0 + 1 part	1188	99.58	1	0	26.29	6.38	2806730	4027694	2806730	2806730	1156588	1156588	2.28809e+06
infinity_subset_500Mb_10-Enterococcus_faecalis_complete	1	1	1	1	1	1	2828529	2828529	2828529	2828529	2828529	2828529	1	2828529	2828529	2845392	37.53	37.52	2828529	2828529	2828529	2828529	2828529	2.81177e+06	1	1	1	1	0	0	0	5	0	0	0	0 + 0 part	0	99.416	0.998	0	5.95	1.27	2823895	2823895	2823895	2823895	2823895	2823895	2.81927e+06
infinity_subset_500Mb_10-Escherichia_coli	25	25	21	21	17	13	3499820	3499820	3485060	3485060	3407057	3280400	25	949420	3499820	4875441	50.66	50.49	352142	195974	76613	-	431724	309912	4	6	12	-	3	3	1476825	3	0	0	0	0 + 5 part	63104	70.044	1.006	0	69.28	17.5	705905	3435111	243515	174359	76613	-	311221
infinity_subset_500Mb_10-Listeria_monocytogenes_complete	2	2	2	2	2	2	2980738	2980738	2980738	2980738	2980738	2980738	2	2094000	2980738	2992342	37.96	37.96	2094000	2094000	886738	886738	1.73485e+06	1.72812e+06	1	1	2	2	0	0	0	2	0	0	0	0 + 0 part	0	99.627	1	0	19.97	4.93	2093403	2980141	2093403	2093403	886738	886738	1.73401e+06
infinity_subset_500Mb_10-Pseudomonas_aeruginosa_complete	57	57	50	47	41	32	6238401	6238401	6219605	6196728	6109509	5778725	57	559172	6238401	6792330	66.31	66.17	250967	212000	60001	22274	247820	227610	9	11	30	42	8	5	586793	0	0	0	0	0 + 1 part	1039	91.601	1.002	0	10.97	1.57	559172	6237063	234152	212000	60001	15641	239396
infinity_subset_500Mb_10-Saccharomyces_cerevisiae	23	23	21	13	0	0	263913	263913	256543	200733	0	0	23	23746	263913	12843354	37.89	38.15	15006	-	6777	-	13935.3	286.4	8	-	18	-	0	0	0	1	0	0	0	0 + 0 part	0	2.05	1	0	238.82	90.36	23746	263377	14983	-	6777	-	13874.2
infinity_subset_500Mb_10-Salmonella_enterica_complete	124	124	101	91	58	29	4374814	4374814	4313517	4244902	3705815	2651748	124	242519	4374814	4759746	52.11	52.19	67015	57064	19036	7505	77337	71082.6	21	24	69	96	5	3	163862	1	0	0	0	0 + 3 part	28595	90.721	1.006	0	66.46	8.08	242519	4345758	64001	55979	17576	4001	75292.5
infinity_subset_500Mb_10-Staphylococcus_aureus	2	2	2	2	2	2	2716247	2716247	2716247	2716247	2716247	2716247	2	1616190	2716247	2730326	32.85	32.85	1616190	1616190	1100057	1100057	1.40716e+06	1.3999e+06	1	1	2	2	0	0	0	1	0	0	0	0 + 0 part	0	99.455	1	0	5.93	2.1	1616190	2716247	1616190	1616190	1100057	1100057	1.40716e+06
infinity_subset_500Mb_2-Enterococcus_faecalis_complete	7	7	6	6	6	4	1586468	1586468	1584467	1584467	1584467	1514423	7	1095959	1586468	2845392	37.26	37.52	1095959	92000	92000	-	797733	444781	1	4	4	-	2	2	326464	3	0	0	0	0 + 0 part	0	54.816	1.017	0	7.44	6.5	1095293	1585800	1095293	92000	92000	-	788361
infinity_subset_500Mb_2-Escherichia_coli	34	34	31	29	25	19	3501820	3501820	3490592	3476016	3400522	3156074	34	478758	3501820	4875441	50.69	50.49	168247	122816	50000	-	238742	171478	6	10	19	-	4	3	508800	1	0	0	0	0 + 9 part	108381	69.148	1.006	0	88.23	15.13	478758	3391273	154000	104573	33961	-	230182
infinity_subset_500Mb_2-Pseudomonas_aeruginosa_complete	63	63	55	55	48	39	6398103	6398103	6373196	6373196	6261516	5939758	63	512001	6398103	6792330	66.24	66.17	195987	186429	60000	37373	207513	195469	12	13	36	44	4	4	1084952	0	0	0	0	0 + 0 part	0	94.028	1.002	0	22.07	2.27	439956	6398052	171617	162001	54624	35573	179464
infinity_subset_500Mb_2-Saccharomyces_cerevisiae	23	23	22	12	0	0	259042	259042	254543	175216	0	0	23	20162	259042	12843354	38.31	38.15	13208	-	8015	-	12852	259.2	9	-	19	-	2	1	18733	0	0	0	1	0 + 2 part	5427	1.97	1.001	0	354.83	100.25	20162	253364	13208	-	5484	-	12105.6
infinity_subset_500Mb_2-Salmonella_enterica_complete	129	129	97	82	62	24	3892326	3892326	3808157	3697544	3327966	2042239	129	252000	3892326	4759746	52	52.19	50001	44000	20001	-	70948.3	58018.6	23	32	70	-	12	8	272007	1	0	0	0	0 + 3 part	8536	81.097	1.005	0	104.27	13.71	252000	3879319	50001	40001	18001	-	68579.3
infinity_subset_500Mb_2-Staphylococcus_aureus	3	3	2	2	2	2	2712943	2712943	2710942	2710942	2710942	2710942	3	2222942	2712943	2730326	32.83	32.85	2222942	2222942	488000	488000	1.90923e+06	1.89707e+06	1	1	2	2	1	1	2001	1	0	0	0	0 + 0 part	0	99.369	1	0	5.42	1.81	2222942	2712898	2222942	2222942	488000	488000	1.90922e+06
infinity_subset_500Mb_3-Bacillus_subtilis	6	6	5	5	5	5	6742321	6742321	6740320	6740320	6740320	6740320	6	4776662	6742321	4045677	39.44	43.94	4776662	4776662	747678	4776662	3.6453e+06	6.07508e+06	1	1	3	1	0	0	0	0	0	0	1	0 + 2 part	2718331	99.515	1	0	25.46	5.07	1092859	4025742	747663	803325	-	348482	497606
infinity_subset_500Mb_3-Enterococcus_faecalis_complete	3	3	3	3	3	3	2829352	2829352	2829352	2829352	2829352	2829352	3	1116503	2829352	2845392	37.52	37.52	944000	944000	768849	768849	964477	959040	2	2	3	3	0	0	0	5	0	0	0	0 + 0 part	0	99.434	1	0	6.12	1.63	1115508	2828357	944000	944000	768849	768849	963692
infinity_subset_500Mb_3-Escherichia_coli	30	30	26	26	23	21	4714354	4714354	4702440	4702440	4653350	4574895	30	618466	4714354	4875441	50.62	50.49	308730	260000	98757	68001	332824	321827	5	6	16	18	6	5	1208046	5	0	0	0	0 + 9 part	213475	91.698	1.007	0	68.43	17	516052	4500879	260000	237393	62599	35728	273208
infinity_subset_500Mb_3-Listeria_monocytogenes_complete	2	2	2	2	2	2	2979263	2979263	2979263	2979263	2979263	2979263	2	2750122	2979263	2992342	37.94	37.96	2750122	2750122	2750122	2750122	2.55623e+06	2.54506e+06	1	1	1	1	2	1	2750122	1	0	0	0	0 + 1 part	2048	99.36	1	0	19.37	3.66	1578131	2974259	1578131	1578131	287353	287353	1.141e+06
infinity_subset_500Mb_3-Pseudomonas_aeruginosa_complete	62	62	53	52	44	38	6604171	6604171	6582163	6576401	6449221	6260388	62	484001	6604171	6792330	66.15	66.17	174001	174001	74000	64000	210913	205070	12	13	33	36	3	2	457161	1	0	0	0	0 + 0 part	0	96.989	1.002	0	22.38	4.24	484001	6598560	174001	174001	73990	56001	208703
infinity_subset_500Mb_3-Saccharomyces_cerevisiae	20	20	20	14	1	0	274800	274800	274800	228724	43982	0	20	43982	274800	12843354	38.45	38.15	13204	-	8445	-	18572.5	397.4	7	-	17	-	5	5	101794	0	0	0	0	0 + 2 part	7041	2.082	0.992	0	369.21	84.85	43391	265161	12074	-	6340	-	16923.4
infinity_subset_500Mb_3-Salmonella_enterica_complete	101	101	79	69	46	26	3556348	3556348	3496330	3433490	3030897	2277024	101	226000	3556348	4759746	51.93	52.19	64000	48307	22000	-	80807.9	60377.4	17	29	54	-	5	4	228711	3	0	0	0	0 + 3 part	30528	73.751	1.004	0	51.72	7.63	226000	3525034	58767	39999	21932	-	78279.7
infinity_subset_500Mb_3-Staphylococcus_aureus	1	0	0	0	0	0	588	0	0	0	0	0	1	588	588	2730326	46.09	32.85	588	-	588	-	588	0.1	1	-	1	-	0	0	0	0	0	0	0	0 + 0 part	0	0.022	1	0	170.07	0	588	588	588	-	588	-	588
infinity_subset_500Mb_4-Escherichia_coli	30	30	26	25	20	18	4525337	4525337	4517333	4508670	4417053	4347090	30	706001	4525337	4875441	50.72	50.49	308001	308001	94001	44001	383598	356052	5	5	15	19	4	3	1568974	2	0	0	0	0 + 11 part	220968	87.744	1.006	0	55.55	20.24	645738	4303899	289580	289580	58221	-	307321
infinity_subset_500Mb_4-Listeria_monocytogenes_complete	1	1	1	1	1	0	35768	35768	35768	35768	35768	0	1	35768	35768	2992342	34.39	37.96	35768	-	35768	-	35768	427.5	1	-	1	-	0	0	0	0	0	0	0	0 + 0 part	0	1.195	1	0	0	0	35768	35768	35768	-	35768	-	35768
infinity_subset_500Mb_4-Pseudomonas_aeruginosa_complete	76	76	62	57	50	40	6777071	6777071	6747057	6713382	6621016	6236697	76	460000	6777071	6792330	66.18	66.17	156001	156001	56851	56851	211802	211327	12	12	38	38	1	1	108000	1	0	0	0	0 + 1 part	549	99.457	1.003	0	16.41	2.07	459995	6776504	156001	156001	56851	54000	211263
infinity_subset_500Mb_4-Saccharomyces_cerevisiae	10	10	9	4	0	0	90180	90180	88561	53795	0	0	10	16313	90180	12843354	37.24	38.15	10058	-	6018	-	11022.6	77.4	4	-	8	-	0	0	0	2	0	0	0	0 + 0 part	0	0.697	1.001	0	307.99	64.72	16313	89612	10057	-	6018	-	10863
infinity_subset_500Mb_4-Salmonella_enterica_complete	109	109	91	83	56	23	3613553	3613553	3567468	3508056	3033380	1851304	109	122187	3613553	4759746	52.15	52.19	54000	36207	19580	-	59019.2	44806.8	23	36	66	-	5	4	68002	2	0	0	0	0 + 2 part	14267	75.287	1.004	0	43.85	6.67	122187	3598423	48001	36207	18001	-	58521.3
infinity_subset_500Mb_4-Staphylococcus_aureus	1	1	0	0	0	0	3166	3166	0	0	0	0	1	3166	3166	2730326	28.55	32.85	3166	-	3166	-	3166	3.7	1	-	1	-	0	0	0	0	0	0	0	0 + 0 part	0	0.11	1.058	0	0	31.59	3166	3166	3166	-	3166	-	3166
infinity_subset_500Mb_5-Bacillus_subtilis	1	1	1	1	1	1	60668	60668	60668	60668	60668	60668	1	60668	60668	4045677	43.65	43.94	60668	-	60668	-	60668	909.8	1	-	1	-	2	1	60668	0	0	0	0	0 + 0 part	0	1.494	1	0	66.17	16.54	55317	60448	55317	-	55317	-	50747.7
infinity_subset_500Mb_5-Enterococcus_faecalis_complete	2	2	2	2	2	2	1111832	1111832	1111832	1111832	1111832	1111832	2	714000	1111832	2845392	38.06	37.52	714000	-	397832	-	600870	234789	1	-	2	-	1	1	714000	2	0	0	0	0 + 0 part	0	39.044	1	0	4.41	2.79	712052	1110571	712052	-	397656	-	598246
infinity_subset_500Mb_5-Escherichia_coli	24	24	20	17	16	11	1834563	1834563	1823909	1801245	1784605	1607325	24	356000	1834563	4875441	50.69	50.49	180000	-	48285	-	186324	70111.1	4	-	12	-	1	1	180000	0	0	0	0	0 + 1 part	61618	36.368	1	0	32.38	9.65	355965	1772910	154304	-	35891	-	176228
infinity_subset_500Mb_5-Listeria_monocytogenes_complete	4	4	3	3	3	3	2489540	2489540	2487539	2487539	2487539	2487539	4	2279066	2489540	2992342	37.88	37.96	2279066	2279066	2279066	-	2.09512e+06	1.74308e+06	1	1	1	-	3	2	2281067	2	0	0	0	0 + 0 part	0	83.155	0.998	0	18.44	1.65	1495180	2483105	1495180	778772	778772	-	1.15025e+06
infinity_subset_500Mb_5-Pseudomonas_aeruginosa_complete	52	52	45	44	37	33	5835725	5835725	5815719	5807718	5673624	5535622	52	518001	5835725	6792330	66.3	66.17	257123	193378	62001	-	239059	205390	9	12	29	-	2	2	520002	0	0	0	0	0 + 0 part	0	85.727	1.002	0	17.81	1.66	504001	5835402	226859	193378	62001	-	234422
infinity_subset_500Mb_5-Saccharomyces_cerevisiae	11	11	11	7	4	0	198703	198703	198703	164628	124328	0	11	38303	198703	12843354	38.46	38.15	27616	-	9218	-	24108.7	373	4	-	9	-	4	4	106759	1	0	0	0	0 + 1 part	959	1.521	1.008	0	441.73	157.4	34483	196951	16193	-	6912	-	18819.5
infinity_subset_500Mb_5-Salmonella_enterica_complete	99	99	78	73	53	24	3928105	3928105	3871222	3838340	3477547	2428373	99	328001	3928105	4759746	52.02	52.19	62000	50001	24001	-	97650.5	80588.7	16	24	56	-	5	3	362842	2	0	0	0	0 + 3 part	34755	81.191	1.007	0	49.73	9.99	321920	3892647	60000	50001	22386	-	95378.2
infinity_subset_500Mb_5-Staphylococcus_aureus	1	1	1	1	1	1	2708000	2708000	2708000	2708000	2708000	2708000	1	2708000	2708000	2730326	32.8	32.85	2708000	2708000	2708000	2708000	2708000	2.68586e+06	1	1	1	1	0	0	0	1	0	0	0	0 + 0 part	0	99.185	1	0	3.51	0.48	2708000	2708000	2708000	2708000	2708000	2708000	2708000
infinity_subset_500Mb_6-Enterococcus_faecalis_complete	2	2	2	2	2	2	2837470	2837470	2837470	2837470	2837470	2837470	2	2291470	2837470	2845392	37.53	37.52	2291470	2291470	546000	546000	1955598	1.95015e+06	1	1	2	2	1	1	2291470	3	0	0	0	0 + 0 part	0	99.721	1	0	5.15	0.71	1812077	2836835	1812077	1812077	478758	478758	1.34308e+06
infinity_subset_500Mb_6-Escherichia_coli	24	24	22	19	15	14	3987930	3987930	3981928	3957855	3887649	3841649	24	652000	3987930	4875441	50.54	50.49	440954	239642	138209	-	384546	314544	4	6	12	-	5	4	860207	1	0	0	0	0 + 5 part	152276	78.591	1.001	0	54.49	10.69	651987	3833997	437196	189548	78000	-	339040
infinity_subset_500Mb_6-Listeria_monocytogenes_complete	3	3	2	2	2	2	2966345	2966345	2964344	2964344	2964344	2964344	3	2870344	2966345	2992342	37.95	37.96	2870344	2870344	2870344	2870344	2780430	2.75627e+06	1	1	1	1	2	1	2870344	4	0	0	0	0 + 1 part	741	99.068	0.998	0	17.37	2.06	2086890	2959730	2086890	2086890	777549	777549	1.67495e+06
infinity_subset_500Mb_6-Pseudomonas_aeruginosa_complete	58	58	51	47	43	37	6283177	6283177	6265171	6237167	6178474	5970920	58	412001	6283177	6792330	66.11	66.17	212001	202001	66000	32001	210211	194454	11	12	32	41	2	1	2001	1	0	0	0	0 + 0 part	0	91.973	1.006	0	12.86	1.23	412001	6282081	212001	202001	66000	32001	210174
infinity_subset_500Mb_6-Saccharomyces_cerevisiae	25	25	25	19	4	0	378329	378329	378329	330023	119835	0	25	35929	378329	12843354	38.24	38.15	16919	-	9117	-	18864.5	555.7	8	-	21	-	3	2	57498	1	0	0	0	0 + 1 part	661	2.935	0.995	0	398.53	97.03	35596	375124	14204	-	8212	-	16566.6
infinity_subset_500Mb_6-Salmonella_enterica_complete	99	99	87	75	52	30	3904952	3904952	3874412	3784761	3384772	2597576	99	195133	3904952	4759746	52.16	52.19	72398	55050	21526	-	75247.5	61734	19	26	58	-	7	5	459181	1	0	0	0	0 + 3 part	24222	81.195	1.004	0	45.82	8.69	195133	3880142	60576	50001	20000	-	69312
infinity_subset_500Mb_6-Staphylococcus_aureus	1	1	1	1	1	1	2716870	2716870	2716870	2716870	2716870	2716870	1	2716870	2716870	2730326	32.85	32.85	2716870	2716870	2716870	2716870	2716870	2.70348e+06	1	1	1	1	2	1	2716870	0	0	0	0	0 + 1 part	543	99.49	1	0	3.24	1.47	1493857	2716327	1493857	1493857	1221473	1221473	1.37055e+06
infinity_subset_500Mb_7-Bacillus_subtilis	3	3	3	3	3	3	4913409	4913409	4913409	4913409	4913409	4913409	3	2942000	4913409	4045677	42.88	43.94	2942000	2942000	806938	1164471	2.17008e+06	2.63553e+06	1	1	3	2	3	2	3748938	0	0	0	0	0 + 1 part	882409	99.471	1.001	0	21.47	5.58	1162804	4029277	911390	1148201	-	746712	826769
infinity_subset_500Mb_7-Enterococcus_faecalis_complete	1	1	1	1	1	1	2310994	2310994	2310994	2310994	2310994	2310994	1	2310994	2310994	2845392	37.46	37.52	2310994	2310994	2310994	-	2310994	1.87696e+06	1	1	1	-	2	1	2310994	2	0	0	0	0 + 1 part	582211	60.758	0.999	0	10.19	3.3	1711562	1727386	1711562	1711562	-	-	1267688
infinity_subset_500Mb_7-Escherichia_coli	35	35	31	31	29	22	4376180	4376180	4366101	4366101	4333986	4083823	35	663825	4376180	4875441	50.42	50.49	180000	164658	74181	-	278072	249596	7	8	20	-	3	3	314848	5	0	0	0	0 + 8 part	85235	87.001	1.01	0	80.45	16.82	663825	4285646	164360	153982	65628	-	266447
infinity_subset_500Mb_7-Listeria_monocytogenes_complete	1	1	1	1	1	1	2605561	2605561	2605561	2605561	2605561	2605561	1	2605561	2605561	2992342	37.82	37.96	2605561	2605561	2605561	-	2605561	2.26877e+06	1	1	1	-	1	1	2605561	2	0	0	0	0 + 1 part	1102877	50.211	0.999	0	24.51	5.73	1494971	1501506	1494971	6535	-	-	857773
infinity_subset_500Mb_7-Pseudomonas_aeruginosa_complete	56	56	51	50	42	33	6768764	6768764	6758759	6752759	6582231	6286381	56	714511	6768764	6792330	66.17	66.17	232560	232560	72223	72223	277459	276497	10	10	31	31	1	1	278001	2	0	0	0	0 + 2 part	7708	99.217	1.003	0	13.83	1.64	714511	6761033	232543	232543	72223	72223	275455
infinity_subset_500Mb_7-Saccharomyces_cerevisiae	31	31	30	18	0	0	360785	360785	359587	259538	0	0	31	23398	360785	12843354	38.55	38.15	13598	-	8269	-	13169.2	369.9	12	-	26	-	2	2	32641	2	0	0	1	0 + 3 part	6505	2.75	1.002	0	240.66	71.18	23394	354023	13598	-	8035	-	12731.6
infinity_subset_500Mb_7-Salmonella_enterica_complete	104	104	89	81	61	30	4261636	4261636	4222013	4162595	3806764	2747764	104	320678	4261636	4759746	52.08	52.19	70000	60001	23659	-	87570.2	78405.9	20	24	63	-	9	5	471205	1	0	0	0	0 + 2 part	132243	86.317	1.004	0	8.68	2.25	162000	4125180	61354	56022	20000	-	67395.8
infinity_subset_500Mb_7-Staphylococcus_aureus	3	3	2	2	2	2	2714134	2714134	2710662	2710662	2710662	2710662	3	1356681	2714134	2730326	32.85	32.85	1353981	1353981	1353981	1353981	1353603	1.34558e+06	2	2	2	2	4	1	1356681	1	0	0	0	0 + 0 part	0	99.313	1.001	0	5.05	1.14	1353894	2713911	1122919	1122919	1122919	1122919	1.15023e+06
infinity_subset_500Mb_8-Bacillus_subtilis	3	3	3	3	3	3	4034410	4034410	4034410	4034410	4034410	4034410	3	3218792	4034410	4045677	43.91	43.94	3218792	3218792	751013	751013	2.7089e+06	2.70136e+06	1	1	2	2	1	1	3218792	0	0	0	0	0 + 1 part	1984	99.546	0.999	0	21.19	4.5	2068633	4024609	2068633	2068633	745643	745643	1.52491e+06
infinity_subset_500Mb_8-Enterococcus_faecalis_complete	3	3	2	2	2	2	2832893	2832893	2830892	2830892	2830892	2830892	3	1716892	2832893	2845392	37.53	37.52	1716892	1716892	1114000	1114000	1.4786e+06	1.47211e+06	1	1	2	2	2	1	2001	2	0	0	0	0 + 0 part	0	99.488	1.001	0	6.04	1.59	1716892	2832753	1716892	1716892	1114000	1114000	1478600
infinity_subset_500Mb_8-Escherichia_coli	24	24	21	20	16	12	2590362	2590362	2584359	2578505	2520748	2384946	24	630000	2590362	4875441	50.18	50.49	230000	35724	56000	-	297701	158171	4	14	12	-	4	3	105759	1	0	0	0	0 + 4 part	108577	50.773	1.003	0	78.29	14.83	630000	2481785	208001	13016	34170	-	276923
infinity_subset_500Mb_8-Listeria_monocytogenes_complete	2	2	2	2	2	2	1868738	1868738	1868738	1868738	1868738	1868738	2	1579836	1868738	2992342	37.92	37.96	1579836	1579836	288902	-	1380261	861982	1	1	2	-	0	0	0	1	0	0	0	0 + 0 part	0	62.416	1	0	26.55	3.64	1579239	1868141	1579239	1579239	288902	-	1.37925e+06
infinity_subset_500Mb_8-Pseudomonas_aeruginosa_complete	59	59	45	44	37	32	5183762	5183762	5147752	5140179	4996104	4809086	59	524001	5183762	6792330	66.25	66.17	165280	125901	59608	-	196353	149852	11	16	30	-	3	3	496002	0	0	0	0	0 + 1 part	635	76.142	1.002	0	15.98	2.12	524001	5182265	165280	125901	59608	-	194148
infinity_subset_500Mb_8-Saccharomyces_cerevisiae	8	8	8	7	2	0	155300	155300	155300	145359	68110	0	8	41339	155300	12843354	38.61	38.15	19966	-	11613	-	24279.5	293.6	3	-	7	-	2	2	33354	0	0	0	0	0 + 0 part	0	1.207	1.001	0	605.33	121.07	41336	155286	19966	-	9178	-	23047.6
infinity_subset_500Mb_8-Salmonella_enterica_complete	93	93	76	65	43	23	3498180	3498180	3449964	3366663	2986950	2203128	93	352001	3498180	4759746	52.09	52.19	70241	46482	20000	-	96202.3	70704	16	27	51	-	5	3	409570	0	0	0	0	0 + 1 part	167838	69.629	1.005	0	37.24	5.44	153267	3330167	59721	42238	14001	-	65192.4
infinity_subset_500Mb_9-Bacillus_subtilis	5	5	5	5	5	5	4027538	4027538	4027538	4027538	4027538	4027538	5	1162363	4027538	4045677	43.88	43.94	1066000	1066000	731905	731905	1001174	996685	2	2	4	4	0	0	0	0	0	0	0	0 + 1 part	3448	99.386	1	0	12.04	3.33	1159024	4019692	1065081	1065081	731766	731766	998604
infinity_subset_500Mb_9-Enterococcus_faecalis_complete	5	5	5	5	5	4	2859789	2859789	2859789	2859789	2859789	2824021	5	1115620	2859789	2845392	37.5	37.52	1040157	1040157	618244	618244	948510	953310	2	2	3	3	0	0	0	4	0	0	0	0 + 0 part	0	99.917	1.006	0	5.77	1.64	1114533	2858702	1040157	1040157	618244	618244	947663
infinity_subset_500Mb_9-Escherichia_coli	26	26	26	24	22	17	4787213	4787213	4787213	4773404	4738743	4552210	26	936974	4787213	4875441	50.56	50.49	437357	364000	77287	67210	432600	424772	4	5	14	15	9	5	2529300	0	0	0	0	0 + 8 part	168855	93.729	1.01	0	67.7	14.18	935112	4613176	264489	213841	52690	44000	361014
infinity_subset_500Mb_9-Listeria_monocytogenes_complete	1	1	1	1	1	1	2975729	2975729	2975729	2975729	2975729	2975729	1	2975729	2975729	2992342	37.94	37.96	2975729	2975729	2975729	2975729	2975729	2.95921e+06	1	1	1	1	1	1	2975729	3	0	0	0	0 + 0 part	0	99.445	1	0	20.74	3.8	2095494	2974451	2095494	2095494	878957	878957	1735259
infinity_subset_500Mb_9-Pseudomonas_aeruginosa_complete	51	51	43	42	37	31	6486181	6486181	6463946	6454412	6358615	6107469	51	646001	6486181	6792330	66.11	66.17	314001	258702	69535	48532	297427	284021	8	9	27	32	4	3	1148001	0	0	0	0	0 + 0 part	0	95.361	1.001	0	13.03	1.45	646001	6486165	223373	223373	69535	48532	279629
infinity_subset_500Mb_9-Saccharomyces_cerevisiae	26	26	26	19	0	0	352220	352220	352220	294619	0	0	26	23700	352220	12843354	38.02	38.15	14862	-	9480	-	15087.8	413.8	10	-	22	-	2	1	13429	1	0	0	1	0 + 3 part	12725	2.607	1.014	0	248.07	98.99	23700	339422	14410	-	7326	-	13932.3
infinity_subset_500Mb_9-Salmonella_enterica_complete	97	97	81	73	56	28	4032201	4032201	3992186	3927752	3672153	2619351	97	200000	4032201	4759746	52.12	52.19	74001	64000	25523	-	81846.9	69336.3	19	24	55	-	9	6	564856	1	0	0	0	0 + 4 part	70074	82.869	1.004	0	108.08	8.51	200000	3961102	70001	49742	21423	-	73048.6
infinity_subset_500Mb_9-Staphylococcus_aureus	3	3	2	2	2	2	2718945	2718945	2715894	2715894	2715894	2715894	3	1361900	2718945	2730326	32.84	32.85	1361900	1353994	1353994	1353994	1.35644e+06	1350784	1	2	2	2	0	0	0	0	0	0	0	0 + 0 part	0	99.58	1	0	4.97	1.21	1361900	2718945	1361900	1353994	1353994	1353994	1.35644e+06
infinity_subset_5Gb_1-Bacillus_subtilis	2	2	2	2	2	2	4031772	4031772	4031772	4031772	4031772	4031772	2	3964340	4031772	4045677	43.91	43.94	3964340	3964340	3964340	3964340	3.89916e+06	3.88576e+06	1	1	1	1	1	1	3964340	2	0	0	0	0 + 2 part	1914	99.578	1	0	8.29	3.3	2808407	4029858	2808407	2808407	1154719	1154719	2.28807e+06
infinity_subset_5Gb_1-Enterococcus_faecalis_complete	1	1	1	1	1	1	2841119	2841119	2841119	2841119	2841119	2841119	1	2841119	2841119	2845392	37.52	37.52	2841119	2841119	2841119	2841119	2841119	2.83685e+06	1	1	1	1	0	0	0	2	0	0	0	0 + 0 part	0	99.849	1	0	6.83	1.72	2841119	2841119	2841119	2841119	2841119	2841119	2841119
infinity_subset_5Gb_1-Escherichia_coli	15	15	15	15	13	9	4561678	4561678	4561678	4561678	4523659	4391145	15	1868853	4561678	4875441	50.5	50.49	621054	621054	134319	88580	1.00274e+06	938209	2	2	7	9	3	3	519226	2	0	0	0	0 + 3 part	25841	91.891	1.012	0	31.95	5.74	1868853	4531940	621054	621054	134319	27152	999217
infinity_subset_5Gb_1-Listeria_monocytogenes_complete	1	1	1	1	1	1	2985103	2985103	2985103	2985103	2985103	2985103	1	2985103	2985103	2992342	37.93	37.96	2985103	2985103	2985103	2985103	2985103	2.97788e+06	1	1	1	1	1	1	2985103	3	0	0	0	0 + 0 part	0	99.747	1	0	16.72	2.48	2983825	2983825	2983825	2983825	2983825	2983825	2.98255e+06
infinity_subset_5Gb_1-Pseudomonas_aeruginosa_complete	3	3	3	3	3	3	6799814	6799814	6799814	6799814	6799814	6799814	3	5218000	6799814	6792330	66.18	66.17	5218000	5218000	733507	733507	4.18911e+06	4.19373e+06	1	1	3	3	0	0	0	1	0	0	0	0 + 0 part	0	99.976	1.001	0	13.78	0.99	5215695	6797509	5215695	5215695	733507	733507	4185575
infinity_subset_5Gb_1-Saccharomyces_cerevisiae	132	132	114	106	85	63	11356332	11356332	11310959	11260280	10892016	10057222	132	536000	11356332	12843354	38.27	38.15	174049	156028	44185	-	200438	177231	21	25	67	-	59	42	4636064	30	0	0	3	0 + 13 part	53759	87.434	1.003	0	132.3	60.43	423187	11266445	150687	131942	36705	-	173327
infinity_subset_5Gb_1-Salmonella_enterica_complete	13	13	12	12	11	10	4442035	4442035	4437677	4437677	4416843	4386500	13	1594826	4442035	4759746	52.11	52.19	547398	547398	156406	93621	841129	784984	3	3	7	9	4	2	1157517	1	0	0	0	0 + 0 part	0	93.151	1.001	0	2.43	0.45	1594826	4440195	487502	487502	156064	90395	792792
infinity_subset_5Gb_1-Staphylococcus_aureus	3	3	3	1	1	1	2730125	2730125	2730125	2718249	2718249	2718249	3	2718249	2730125	2730326	32.9	32.85	2718249	2718249	2718249	2718249	2.70645e+06	2.70625e+06	1	1	1	1	3	2	11876	1	0	0	0	0 + 1 part	1849	99.67	1.003	0	8.28	2.13	2718249	2728276	2718249	2718249	2718249	2718249	2.70643e+06
infinity_subset_5Gb_10-Bacillus_subtilis	2	2	2	2	2	2	4025391	4025391	4025391	4025391	4025391	4025391	2	3960849	4025391	4045677	43.89	43.94	3960849	3960849	3960849	3960849	3.89838e+06	3.87883e+06	1	1	1	1	2	1	3960849	0	0	0	0	0 + 0 part	0	99.504	0.999	0	18.87	4.1	2069562	4022838	2069562	2069562	1888825	1888825	1.95134e+06
infinity_subset_5Gb_10-Enterococcus_faecalis_complete	2	2	1	1	1	1	2840798	2840798	2837448	2837448	2837448	2837448	2	2837448	2840798	2845392	37.54	37.52	2837448	2837448	2837448	2837448	2.83411e+06	2.82953e+06	1	1	1	1	0	0	0	3	0	0	0	1 + 0 part	3350	99.719	0.999	0	5.89	1.41	2835163	2835163	2835163	2835163	2835163	2835163	2.82954e+06
infinity_subset_5Gb_10-Escherichia_coli	20	20	19	18	13	12	4896463	4896463	4894284	4886551	4804257	4766689	20	1895114	4896463	4875441	50.51	50.49	628669	628669	110007	132628	975654	979861	2	2	9	8	5	4	2108452	1	0	0	0	0 + 2 part	21971	99.229	1.007	0	22.17	3.78	1891132	4870522	628669	628669	110007	110007	971145
infinity_subset_5Gb_10-Listeria_monocytogenes_complete	2	2	2	2	2	1	3022289	3022289	3022289	3022289	3022289	2986521	2	2986521	3022289	2992342	37.88	37.96	2986521	2986521	2986521	2986521	2.9516e+06	2.98114e+06	1	1	1	1	3	1	2986521	2	0	0	0	0 + 0 part	0	99.763	1.011	0	18.56	3.41	1806297	3017155	1806297	1806297	289403	289403	1366419
infinity_subset_5Gb_10-Pseudomonas_aeruginosa_complete	1	1	1	1	1	1	6791673	6791673	6791673	6791673	6791673	6791673	1	6791673	6791673	6792330	66.17	66.17	6791673	6791673	6791673	6791673	6791673	6.79102e+06	1	1	1	1	0	0	0	0	0	0	0	0 + 0 part	0	100	1	0	14.94	1.58	6791673	6791673	6791673	6791673	6791673	6791673	6791673
infinity_subset_5Gb_10-Saccharomyces_cerevisiae	161	161	132	120	96	78	11577139	11577139	11497575	11410636	11017845	10358816	161	595770	11577139	12843354	38.25	38.15	138429	133528	44001	2001	189136	170489	24	29	80	152	66	41	3513705	25	0	0	1	0 + 15 part	47576	89.15	1.004	0	131.92	60.39	589957	11493874	131470	113714	34470	-	172798
infinity_subset_5Gb_10-Salmonella_enterica_complete	13	13	13	13	13	13	4657110	4657110	4657110	4657110	4657110	4657110	13	1405416	4657110	4759746	52.16	52.19	536527	536527	199868	156050	683807	669062	3	3	9	10	6	3	1268454	0	0	0	0	0 + 1 part	1006	97.644	1.002	0	39.68	4.75	1405416	4655163	478514	478514	156050	156050	647297
infinity_subset_5Gb_10-Staphylococcus_aureus	2	2	1	1	1	1	2721783	2721783	2718804	2718804	2718804	2718804	2	2718804	2721783	2730326	32.86	32.85	2718804	2718804	2718804	2718804	2.71583e+06	2.70733e+06	1	1	1	1	0	0	0	0	0	0	0	0 + 0 part	0	99.686	1	0	5.55	1.43	2718804	2721783	2718804	2718804	2718804	2718804	2.71583e+06
infinity_subset_5Gb_2-Bacillus_subtilis	1	1	1	1	1	1	4033729	4033729	4033729	4033729	4033729	4033729	1	4033729	4033729	4045677	43.91	43.94	4033729	4033729	4033729	4033729	4033729	4.02182e+06	1	1	1	1	2	1	4033729	0	0	0	0	0 + 1 part	3585	99.567	1	0	11.91	4.19	2803527	4030144	2803527	2803527	1159720	1159720	2.28305e+06
infinity_subset_5Gb_2-Enterococcus_faecalis_complete	1	1	1	1	1	0	35768	35768	35768	35768	35768	0	1	35768	35768	2845392	34.38	37.52	35768	-	35768	-	35768	449.6	1	-	1	-	0	0	0	0	0	0	0	0 + 0 part	0	1.257	1	0	0	0	35768	35768	35768	-	35768	-	35768
infinity_subset_5Gb_2-Escherichia_coli	13	13	12	11	10	7	4929835	4929835	4928649	4919334	4908369	4792881	13	2606853	4929835	4875441	50.52	50.49	2606853	2606853	580787	580787	1617758	1.63581e+06	1	1	4	4	5	5	889132	1	0	0	0	0 + 4 part	29933	99.443	1.011	0	25.08	4.51	2606853	4899902	2606853	2606853	130963	130963	1.59987e+06
infinity_subset_5Gb_2-Pseudomonas_aeruginosa_complete	4	4	4	4	2	2	6816079	6816079	6816079	6816079	6792546	6792546	4	6056651	6816079	6792330	66.18	66.17	6056651	6056651	735895	735895	5.46133e+06	5.48042e+06	1	1	2	2	0	0	0	2	0	0	0	0 + 0 part	0	99.985	1.004	0	20.83	1.66	6056651	6816079	6056651	6056651	735895	735895	5.46133e+06
infinity_subset_5Gb_2-Saccharomyces_cerevisiae	122	122	106	94	77	60	10759139	10759139	10717687	10634669	10343452	9676842	122	904074	10759139	12843354	38.3	38.15	180329	166001	48001	-	261786	219303	18	23	61	-	55	39	5279899	31	0	0	3	0 + 14 part	49777	82.811	1.005	0	130.13	60.47	826379	10687119	158940	112874	38373	-	231799
infinity_subset_5Gb_2-Salmonella_enterica_complete	11	11	11	10	10	10	4636547	4636547	4636547	4629731	4629731	4629731	11	2081549	4636547	4759746	52.14	52.19	731577	731577	160388	160388	1.19215e+06	1.16129e+06	2	2	6	6	4	2	1288501	1	0	0	0	0 + 4 part	10744	97.135	1	0	4.24	1.58	2081549	4624732	505922	505922	157810	87984	1.12282e+06
infinity_subset_5Gb_2-Staphylococcus_aureus	2	2	1	1	1	1	2721708	2721708	2718714	2718714	2718714	2718714	2	2718714	2721708	2730326	32.86	32.85	2718714	2718714	2718714	2718714	2.71573e+06	2.70715e+06	1	1	1	1	0	0	0	0	0	0	0	0 + 0 part	0	99.687	1	0	3.31	1.54	2718714	2721708	2718714	2718714	2718714	2718714	2.71573e+06
infinity_subset_5Gb_3-Bacillus_subtilis	2	2	2	2	2	2	4027950	4027950	4027950	4027950	4027950	4027950	2	3960995	4027950	4045677	43.89	43.94	3960995	3960995	3960995	3960995	3.89627e+06	3.87919e+06	1	1	1	1	2	1	3960995	1	0	0	0	0 + 1 part	1248	99.455	1	0	16.4	3.7	1888867	4023814	1159683	1159683	909557	909557	1.42611e+06
infinity_subset_5Gb_3-Enterococcus_faecalis_complete	2	2	2	2	2	1	2877328	2877328	2877328	2877328	2877328	2841560	2	2841560	2877328	2845392	37.48	37.52	2841560	2841560	2841560	2841560	2.80668e+06	2.83818e+06	1	1	1	1	0	0	0	3	0	0	0	0 + 0 part	0	99.962	1.011	0	5.84	1.39	2839275	2875043	2839275	2839275	2839275	2839275	2.80217e+06
infinity_subset_5Gb_3-Escherichia_coli	17	17	16	16	14	11	4972776	4972776	4971234	4971234	4938232	4846888	17	2281830	4972776	4875441	50.55	50.49	716051	716051	189813	189813	1.2415e+06	1.26629e+06	2	2	8	8	1	1	31691	0	0	0	0	0 + 4 part	102050	99.05	1.008	0	23.31	3.63	2281830	4869450	716051	716051	127469	130296	1.23577e+06
infinity_subset_5Gb_3-Listeria_monocytogenes_complete	1	1	1	1	1	1	2989530	2989530	2989530	2989530	2989530	2989530	1	2989530	2989530	2992342	37.93	37.96	2989530	2989530	2989530	2989530	2989530	2.98672e+06	1	1	1	1	1	1	2989530	2	0	0	0	0 + 0 part	0	99.777	1.001	0	13.52	2.68	2105540	2987811	2105540	2105540	882271	882271	1.74332e+06
infinity_subset_5Gb_3-Pseudomonas_aeruginosa_complete	3	3	3	3	2	2	6819077	6819077	6819077	6819077	6805557	6805557	3	6068548	6819077	6792330	66.18	66.17	6068548	6068548	737009	737009	5.48031e+06	5.50189e+06	1	1	2	2	0	0	0	0	0	0	0	0 + 0 part	0	100	1.004	0	18.27	1.31	6068548	6819077	6068548	6068548	737009	737009	5.48031e+06
infinity_subset_5Gb_3-Saccharomyces_cerevisiae	135	130	117	106	86	65	10969974	10966130	10936527	10860743	10520076	9715591	135	670831	10969974	12843354	38.22	38.15	173369	158616	46895	-	202816	173232	21	26	69	-	47	32	4491240	32	0	0	0	0 + 16 part	41800	84.545	1.005	0	124.02	59.44	670820	10916363	140648	113680	37946	-	178493
infinity_subset_5Gb_3-Salmonella_enterica_complete	16	15	15	14	13	12	4523355	4522831	4522831	4513861	4494990	4447586	16	1517812	4523355	4759746	52.08	52.19	918722	918722	118880	73229	838108	796484	2	2	8	10	5	3	1492516	0	0	0	0	0 + 2 part	17482	94.446	1.002	0	33.2	4.46	1517812	4505639	503540	503540	118880	73229	732958
infinity_subset_5Gb_3-Staphylococcus_aureus	2	2	1	1	1	1	2722073	2722073	2718720	2718720	2718720	2718720	2	2718720	2722073	2730326	32.86	32.85	2718720	2718720	2718720	2718720	2.71538e+06	2.70717e+06	1	1	1	1	0	0	0	1	0	0	0	0 + 0 part	0	99.687	1	0	4.08	0.96	2718720	2722073	2718720	2718720	2718720	2718720	2.71538e+06
infinity_subset_5Gb_4-Bacillus_subtilis	1	1	1	1	1	1	4028943	4028943	4028943	4028943	4028943	4028943	1	4028943	4028943	4045677	43.9	43.94	4028943	4028943	4028943	4028943	4028943	4.01228e+06	1	1	1	1	4	1	4028943	0	0	0	0	0 + 1 part	2081	99.467	0.998	0	16.18	4.11	2053366	4017096	2053366	2053366	458170	458170	1.45505e+06
infinity_subset_5Gb_4-Enterococcus_faecalis_complete	1	1	1	1	1	1	2840910	2840910	2840910	2840910	2840910	2840910	1	2840910	2840910	2845392	37.52	37.52	2840910	2840910	2840910	2840910	2840910	2.83644e+06	1	1	1	1	1	1	2840910	3	0	0	0	0 + 0 part	0	99.843	1	0	3.7	0.42	1810692	2839670	1810692	1810692	1028978	1028978	1.52676e+06
infinity_subset_5Gb_4-Escherichia_coli	17	17	16	15	13	10	4915484	4915484	4914233	4906097	4873495	4773979	17	1817228	4915484	4875441	50.5	50.49	1088828	1088828	169113	169113	1.0472e+06	1055803	2	2	7	7	5	3	1919159	1	0	0	0	0 + 1 part	8851	99.801	1.008	0	19.43	2.49	1115193	4904980	581948	581948	160216	160216	692681
infinity_subset_5Gb_4-Listeria_monocytogenes_complete	3	3	3	3	3	2	3015433	3015433	3015433	3015433	3015433	2979665	3	2741828	3015433	2992342	37.9	37.96	2741828	2741828	2741828	2741828	2.51223e+06	2.53162e+06	1	1	1	1	1	1	2741828	3	0	0	0	0 + 0 part	0	99.581	1.011	0	16.96	3.09	2088782	3013720	2088782	2088782	651333	651333	1.60676e+06
infinity_subset_5Gb_4-Pseudomonas_aeruginosa_complete	1	1	1	1	1	1	6791967	6791967	6791967	6791967	6791967	6791967	1	6791967	6791967	6792330	66.17	66.17	6791967	6791967	6791967	6791967	6791967	6791604	1	1	1	1	2	1	6791967	1	0	0	0	0 + 0 part	0	99.996	1	0	14.9	1.1	6789927	6791931	6789927	6789927	6789927	6789927	6.78789e+06
infinity_subset_5Gb_4-Saccharomyces_cerevisiae	135	135	119	108	84	70	11706737	11706737	11655995	11583761	11181468	10676352	135	420123	11706737	12843354	38.29	38.15	183799	160774	55537	10979	190072	173251	23	26	68	106	57	39	4502030	32	0	0	2	0 + 19 part	58979	89.985	1.006	0	134.61	62.68	420123	11627925	146738	127999	39847	4000	157321
infinity_subset_5Gb_4-Salmonella_enterica_complete	14	14	14	14	14	9	4692665	4692665	4692665	4692665	4692665	4528388	14	2285260	4692665	4759746	52.15	52.19	537223	537223	236559	93169	1.30162e+06	1.28328e+06	2	2	6	7	6	3	3351408	0	0	0	0	0 + 0 part	0	97.738	1.009	0	13.32	3.67	2224088	4692401	490469	490469	93139	83524	1.21077e+06
infinity_subset_5Gb_4-Staphylococcus_aureus	3	2	1	1	1	1	2722268	2721730	2718737	2718737	2718737	2718737	3	2718737	2722268	2730326	32.86	32.85	2718737	2718737	2718737	2718737	2715214	2.7072e+06	1	1	1	1	2	1	2718737	0	0	0	0	0 + 0 part	0	99.681	1	0	3.78	1.18	2717605	2722122	2717605	2717605	2717605	2717605	2.71295e+06
infinity_subset_5Gb_5-Bacillus_subtilis	3	3	2	2	2	2	4031128	4031128	4028222	4028222	4028222	4028222	3	3945317	4031128	4045677	43.9	43.94	3945317	3945317	3945317	3945317	3.86304e+06	3.84915e+06	1	1	1	1	2	1	3945317	1	0	0	0	0 + 1 part	899	99.604	1	0	17.37	4.14	2148471	4029469	2148471	2148471	1736365	1736365	1.89555e+06
infinity_subset_5Gb_5-Enterococcus_faecalis_complete	1	1	1	1	1	1	2840264	2840264	2840264	2840264	2840264	2840264	1	2840264	2840264	2845392	37.53	37.52	2840264	2840264	2840264	2840264	2840264	2.83515e+06	1	1	1	1	0	0	0	3	0	0	0	0 + 0 part	0	99.819	0.999	0	5.88	1.44	2837979	2837979	2837979	2837979	2837979	2837979	2.8357e+06
infinity_subset_5Gb_5-Escherichia_coli	16	16	16	15	11	8	5000247	5000247	5000247	4993799	4931229	4827745	16	1951296	5000247	4875441	50.52	50.49	1187548	1187548	205763	205763	1.17099e+06	1.20096e+06	2	2	6	6	5	5	1703707	2	0	0	0	0 + 3 part	229955	95.804	1.017	0	46.49	6.19	1932427	4751413	969137	969137	90125	109997	1.05479e+06
infinity_subset_5Gb_5-Listeria_monocytogenes_complete	4	4	4	4	4	3	3029563	3029563	3029563	3029563	3029563	2993795	4	1491169	3029563	2992342	37.88	37.96	892785	892785	609841	609841	1.12024e+06	1.13417e+06	2	2	3	3	0	0	0	2	0	0	0	0 + 0 part	0	99.751	1.015	0	13.07	2.67	1491169	3029563	892785	892785	609841	609841	1.12024e+06
infinity_subset_5Gb_5-Pseudomonas_aeruginosa_complete	1	1	1	1	1	1	6789767	6789767	6789767	6789767	6789767	6789767	1	6789767	6789767	6792330	66.17	66.17	6789767	6789767	6789767	6789767	6789767	6787205	1	1	1	1	3	1	6789767	0	0	0	0	0 + 0 part	0	99.971	1	0	20.31	1.87	4128543	6789756	4128543	4128543	2660226	2660226	3.55265e+06
infinity_subset_5Gb_5-Saccharomyces_cerevisiae	141	140	117	105	86	64	11633821	11633459	11577706	11489815	11163280	10324266	140	563530	11633459	12843354	38.25	38.15	169966	163613	46843	6111	207564	188010	23	26	68	114	61	39	5021116	35	0	0	1	0 + 14 part	53029	89.571	1.005	0	131.01	59.64	563198	11565206	145951	133949	37001	745	184957
infinity_subset_5Gb_5-Salmonella_enterica_complete	11	11	10	10	9	9	4615811	4615811	4614273	4614273	4602944	4602944	11	1854237	4615811	4759746	52.16	52.19	1102679	1102679	211259	135799	1154910	1.11999e+06	2	2	5	6	10	4	3757598	3	0	0	0	0 + 3 part	185852	92.716	1.003	0	13.95	3.77	1270521	4424354	504422	328588	97952	85648	578583
infinity_subset_5Gb_5-Staphylococcus_aureus	2	2	2	1	1	1	2726189	2726189	2726189	2718741	2718741	2718741	2	2718741	2726189	2730326	32.85	32.85	2718741	2718741	2718741	2718741	2.71133e+06	2.70723e+06	1	1	1	1	3	1	7448	0	0	0	0	0 + 0 part	0	99.753	1.001	0	5.25	1.72	2718741	2725151	2718741	2718741	2718741	2718741	2.71132e+06
infinity_subset_5Gb_6-Bacillus_subtilis	2	2	2	2	2	2	4028445	4028445	4028445	4028445	4028445	4028445	2	3963858	4028445	4045677	43.9	43.94	3963858	3963858	3963858	3963858	3901342	3.88472e+06	1	1	1	1	1	1	3963858	0	0	0	0	0 + 0 part	0	99.586	1	0	11.67	3.3	3963858	4028357	3963858	3963858	3963858	3963858	3.90134e+06
infinity_subset_5Gb_6-Enterococcus_faecalis_complete	2	2	2	2	2	1	2878132	2878132	2878132	2878132	2878132	2842364	2	2842364	2878132	2845392	37.48	37.52	2842364	2842364	2842364	2842364	2807485	2.83979e+06	1	1	1	1	0	0	0	3	0	0	0	0 + 0 part	0	99.954	1.012	0	5.35	1.43	2841233	2877001	2841233	2841233	2841233	2841233	2.80525e+06
infinity_subset_5Gb_6-Escherichia_coli	19	19	19	18	14	10	4856511	4856511	4856511	4847772	4785699	4634776	19	1769201	4856511	4875441	50.5	50.49	899235	899235	173049	173049	945172	941502	2	2	8	8	3	3	1838477	0	0	0	0	0 + 4 part	34335	97.88	1.01	0	20.47	3.46	1671997	4822176	899235	899235	110007	110007	877738
infinity_subset_5Gb_6-Listeria_monocytogenes_complete	1	1	1	1	1	1	2984087	2984087	2984087	2984087	2984087	2984087	1	2984087	2984087	2992342	37.93	37.96	2984087	2984087	2984087	2984087	2984087	2.97585e+06	1	1	1	1	1	1	2984087	3	0	0	0	0 + 0 part	0	99.725	0.998	0	15.32	2.82	2977242	2977242	2977242	2977242	2977242	2977242	2.97041e+06
infinity_subset_5Gb_6-Pseudomonas_aeruginosa_complete	3	3	3	3	2	2	6818307	6818307	6818307	6818307	6804899	6804899	3	6069103	6818307	6792330	66.18	66.17	6069103	6069103	735796	735796	5.48165e+06	5.50262e+06	1	1	2	2	0	0	0	1	0	0	0	0 + 0 part	0	99.993	1.003	0	21.2	1.57	6065958	6815162	6065958	6065958	735796	735796	5.47605e+06
infinity_subset_5Gb_6-Saccharomyces_cerevisiae	133	133	119	107	89	72	11653653	11653653	11605948	11519371	11234279	10620351	133	608001	11653653	12843354	38.27	38.15	166000	153985	56000	7572	190987	173296	24	27	70	112	56	38	5173081	35	0	0	2	0 + 13 part	48321	89.619	1.005	0	135.95	62.08	444617	11563297	134001	118530	44929	614	158117
infinity_subset_5Gb_6-Salmonella_enterica_complete	12	12	12	12	11	11	4680594	4680594	4680594	4680594	4663680	4663680	12	1601507	4680594	4759746	52.16	52.19	796000	796000	190483	190483	848444	834334	2	2	8	8	8	4	3015403	2	0	0	0	0 + 3 part	68594	96.466	1.004	0	44.68	4.45	1353836	4610159	490470	385664	140300	140300	614945
infinity_subset_5Gb_6-Staphylococcus_aureus	2	2	1	1	1	1	2723734	2723734	2718754	2718754	2718754	2718754	2	2718754	2723734	2730326	32.85	32.85	2718754	2718754	2718754	2718754	2.71379e+06	2.70724e+06	1	1	1	1	1	1	4980	0	0	0	0	0 + 0 part	0	99.687	1.001	0	4.04	1.21	2718754	2723734	2718754	2718754	2718754	2718754	2.71379e+06
infinity_subset_5Gb_7-Bacillus_subtilis	1	1	1	1	1	1	3762765	3762765	3762765	3762765	3762765	3762765	1	3762765	3762765	4045677	42.5	43.94	3762765	3762765	3762765	3762765	3762765	3.49964e+06	1	1	1	1	1	1	3762765	0	0	0	0	0 + 1 part	891720	70.997	1	0	28.46	6.55	2808319	2871045	2808319	2808319	-	-	2.09702e+06
infinity_subset_5Gb_7-Enterococcus_faecalis_complete	5	4	4	4	4	3	4036019	4035362	4035362	4035362	4035362	3999594	5	3320620	4036019	2845392	39.37	37.52	3320620	3320620	403023	3320620	2791457	3.95952e+06	1	1	2	1	0	0	0	3	0	0	0	0 + 1 part	1154904	99.87	1.013	0	14.17	3.44	2165716	2879685	2165716	2165716	-	403023	1.22135e+06
infinity_subset_5Gb_7-Escherichia_coli	12	12	11	11	10	8	4909082	4909082	4907218	4907218	4882684	4820631	12	1767816	4909082	4875441	50.49	50.49	715274	715274	323409	323409	968196	974877	2	2	6	6	2	1	225651	1	0	0	0	0 + 1 part	2653	99.884	1.007	0	20.16	2.36	1767816	4905515	715274	715274	322923	322923	967872
infinity_subset_5Gb_7-Listeria_monocytogenes_complete	1	1	1	1	1	1	2094468	2094468	2094468	2094468	2094468	2094468	1	2094468	2094468	2992342	37.81	37.96	2094468	2094468	2094468	-	2094468	1.46601e+06	1	1	1	-	0	0	0	1	0	0	0	0 + 0 part	0	69.993	1	0	15.42	2.82	2094465	2094465	2094465	2094465	2094465	-	2094462
infinity_subset_5Gb_7-Pseudomonas_aeruginosa_complete	4	4	4	4	3	3	6819846	6819846	6819846	6819846	6806313	6806313	4	4842374	6819846	6792330	66.18	66.17	4842374	4842374	735017	735017	3.73898e+06	3.75413e+06	1	1	3	3	0	0	0	1	0	0	0	0 + 0 part	0	99.989	1.004	0	15.63	1.22	4842374	6819846	4842374	4842374	735017	735017	3.73898e+06
infinity_subset_5Gb_7-Saccharomyces_cerevisiae	148	147	126	114	93	70	11663667	11662849	11613509	11533582	11194674	10333577	148	541194	11663667	12843354	38.25	38.15	168147	150634	46889	7209	189917	172473	23	27	74	118	58	42	4894984	34	0	0	1	0 + 19 part	83158	89.426	1.006	0	124.83	60.82	540862	11556862	140001	123467	37127	376	166708
infinity_subset_5Gb_7-Salmonella_enterica_complete	7	7	7	7	6	6	4688513	4688513	4688513	4688513	4668569	4668569	7	1301455	4688513	4759746	52.16	52.19	976934	976934	488645	488645	939209	925153	3	3	5	5	6	3	2139105	0	0	0	0	0 + 0 part	0	98.401	1.001	0	4.78	0.92	1301455	4688141	623162	623162	251075	251075	788313
infinity_subset_5Gb_7-Staphylococcus_aureus	3	3	2	2	2	1	2716081	2716081	2713016	2713016	2713016	2668745	3	2668745	2716081	2730326	32.83	32.85	2668745	2668745	2668745	2668745	2622959	2.60927e+06	1	1	1	1	2	1	2668745	1	0	0	0	0 + 0 part	0	99.475	1	0	7.77	1.58	2233352	2715898	2233352	2233352	433916	433916	1.90647e+06
infinity_subset_5Gb_8-Bacillus_subtilis	6	4	4	4	4	4	4026818	4025551	4025551	4025551	4025551	4025551	6	2060131	4026818	4045677	43.89	43.94	2060131	2060131	746232	746232	1.5257e+06	1.51859e+06	1	1	3	3	3	2	2806363	0	0	0	0	0 + 0 part	0	99.499	1	0	13.74	4.32	1156577	4023850	1143689	1143689	453369	453369	936505
infinity_subset_5Gb_8-Enterococcus_faecalis_complete	2	2	2	2	2	1	2875770	2875770	2875770	2875770	2875770	2840014	2	2840014	2875770	2845392	37.49	37.52	2840014	2840014	2840014	2840014	2.80515e+06	2.8351e+06	1	1	1	1	0	0	0	3	0	0	0	0 + 0 part	0	99.963	1.011	0	4.31	1.25	2838617	2874373	2838617	2838617	2838617	2838617	2.80239e+06
infinity_subset_5Gb_8-Escherichia_coli	18	18	18	18	14	12	4884928	4884928	4884928	4884928	4824131	4758352	18	1886237	4884928	4875441	50.48	50.49	708341	708341	133410	158318	959253	961120	2	2	9	8	3	2	1917689	2	0	0	0	0 + 3 part	25743	99.011	1.007	0	30.6	3.58	1107168	4858988	708341	708341	133410	158318	604815
infinity_subset_5Gb_8-Listeria_monocytogenes_complete	3	3	3	3	3	3	2969307	2969307	2969307	2969307	2969307	2969307	3	1491336	2969307	2992342	37.92	37.96	1491336	882231	595740	595740	1.13067e+06	1.12197e+06	1	2	3	3	0	0	0	3	0	0	0	0 + 0 part	0	99.221	1	0	6.1	1.95	1491336	2968784	1491336	881972	595476	595476	1.13042e+06
infinity_subset_5Gb_8-Pseudomonas_aeruginosa_complete	2	2	2	2	2	2	6801841	6801841	6801841	6801841	6801841	6801841	2	6066963	6801841	6792330	66.18	66.17	6066963	6066963	734878	734878	5490879	5.49857e+06	1	1	2	2	1	1	6066963	0	0	0	0	0 + 0 part	0	99.972	1.002	0	15.33	1.21	3508291	6801841	3508291	3508291	734878	734878	2.85143e+06
infinity_subset_5Gb_8-Saccharomyces_cerevisiae	149	145	120	107	84	64	11618348	11616171	11557904	11473641	11106445	10402564	149	657057	11618348	12843354	38.24	38.15	157125	148001	46733	4001	226483	204881	20	24	66	121	55	38	4897766	33	0	0	1	0 + 18 part	59238	89.072	1.009	0	127.62	59.9	657057	11542549	140000	127079	35182	-	192620
infinity_subset_5Gb_8-Salmonella_enterica_complete	14	14	13	13	13	11	4668729	4668729	4665294	4665294	4665294	4601565	14	1657949	4668729	4759746	52.15	52.19	914748	914748	177405	103121	905204	887894	2	2	7	8	7	4	3248140	0	0	0	0	0 + 2 part	5202	97.612	1.004	0	46.58	4.12	1598512	4663271	474091	474091	101191	93695	757226
infinity_subset_5Gb_8-Staphylococcus_aureus	3	3	2	2	2	1	2710344	2710344	2707348	2707348	2707348	2665857	3	2665857	2710344	2730326	32.79	32.85	2665857	2665857	2665857	2665857	2.62274e+06	2.60354e+06	1	1	1	1	2	1	2665857	1	0	0	0	0 + 0 part	0	99.251	1	0	5.09	1.07	1820584	2709942	1820584	1820584	843869	843869	1.48629e+06
infinity_subset_5Gb_9-Bacillus_subtilis	2	2	2	2	2	2	4021879	4021879	4021879	4021879	4021879	4021879	2	3957335	4021879	4045677	43.88	43.94	3957335	3957335	3957335	3957335	3.89486e+06	3.87195e+06	1	1	1	1	1	1	3957335	0	0	0	0	0 + 0 part	0	99.461	0.998	0	11.98	3.96	2793963	4016612	2793963	2793963	1158193	1158193	2.2755e+06
infinity_subset_5Gb_9-Enterococcus_faecalis_complete	1	1	1	1	1	1	2836498	2836498	2836498	2836498	2836498	2836498	1	2836498	2836498	2845392	37.53	37.52	2836498	2836498	2836498	2836498	2836498	2.82763e+06	1	1	1	1	0	0	0	4	0	0	0	0 + 0 part	0	99.682	0.999	0	4.16	1.09	2833975	2833975	2833975	2833975	2833975	2833975	2.83145e+06
infinity_subset_5Gb_9-Escherichia_coli	11	11	11	11	7	5	2929324	2929324	2929324	2929324	2867222	2792495	11	1596938	2929324	4875441	50.07	50.49	1596938	890568	110007	-	1.15363e+06	693140	1	2	4	-	1	1	37569	1	0	0	0	0 + 2 part	20548	59.612	1.001	0	39.05	6.67	1596938	2908776	1596938	890568	110007	-	1.15317e+06
infinity_subset_5Gb_9-Listeria_monocytogenes_complete	2	2	2	2	2	1	3025664	3025664	3025664	3025664	3025664	2989896	2	2989896	3025664	2992342	37.88	37.96	2989896	2989896	2989896	2989896	2.95497e+06	2.98788e+06	1	1	1	1	1	1	2989896	2	0	0	0	0 + 0 part	0	99.763	1.012	0	14.27	2.38	2106130	3020551	2106130	2106130	878653	878653	1.72164e+06
infinity_subset_5Gb_9-Pseudomonas_aeruginosa_complete	1	1	1	1	1	1	6789730	6789730	6789730	6789730	6789730	6789730	1	6789730	6789730	6792330	66.17	66.17	6789730	6789730	6789730	6789730	6789730	6787131	1	1	1	1	1	1	6789730	0	0	0	0	0 + 0 part	0	99.971	1	0	19.82	1.81	6789725	6789725	6789725	6789725	6789725	6789725	6789720
infinity_subset_5Gb_9-Saccharomyces_cerevisiae	117	117	102	90	80	65	10887133	10887133	10845231	10755070	10594695	10021309	117	776049	10887133	12843354	38.25	38.15	160314	142001	62001	-	248245	210434	19	25	61	-	48	27	3813582	28	0	0	0	0 + 11 part	42648	83.726	1.003	0	132.54	63.31	775711	10788716	144680	126914	43899	-	226527
infinity_subset_5Gb_9-Salmonella_enterica_complete	10	10	10	10	10	8	2541072	2541072	2541072	2541072	2541072	2465873	10	901854	2541072	4759746	52.65	52.19	537620	81627	89731	-	538772	287633	2	7	6	-	2	1	901854	1	0	0	0	0 + 2 part	6790	53.218	1	0	68.62	7.1	537620	2534282	420700	81627	89731	-	380081
infinity_subset_5Gb_9-Staphylococcus_aureus	1	1	1	1	1	1	2718702	2718702	2718702	2718702	2718702	2718702	1	2718702	2718702	2730326	32.86	32.85	2718702	2718702	2718702	2718702	2718702	2.70713e+06	1	1	1	1	0	0	0	0	0	0	0	0 + 0 part	0	99.577	1	0	3.94	1.51	2718702	2718702	2718702	2718702	2718702	2718702	2718702
nanopore_subset_10Gb_1-Bacillus_subtilis	2	2	1	1	1	1	4046834	4046834	4045625	4045625	4045625	4045625	2	4045625	4046834	4045677	43.94	43.94	4045625	4045625	4045625	4045625	4.04442e+06	4.04557e+06	1	1	1	1	0	0	0	0	0	0	0	0 + 0 part	0	100	1	0	0.96	1.95	4045625	4046834	4045625	4045625	4045625	4045625	4.04442e+06
nanopore_subset_10Gb_1-Enterococcus_faecalis_complete	3	2	1	1	1	1	2847911	2847386	2845449	2845449	2845449	2845449	3	2845449	2847911	2845392	37.53	37.52	2845449	2845449	2845449	2845449	2.84299e+06	2.84551e+06	1	1	1	1	0	0	0	0	0	0	0	0 + 0 part	0	100	1.001	0	2.53	1.23	2845449	2847910	2845449	2845449	2845449	2845449	2.84299e+06
nanopore_subset_10Gb_1-Escherichia_coli	5	5	3	3	2	2	4891069	4891069	4886541	4886541	4875492	4875492	5	4765493	4891069	4875441	50.49	50.49	4765493	4765493	4765493	4765493	4645642	4.66053e+06	1	1	1	1	4	2	4528	0	0	0	0	0 + 0 part	0	100	1.003	0	18.91	2.19	4765493	4890827	4765493	4765493	4765493	4765493	4.64564e+06
nanopore_subset_10Gb_1-Listeria_monocytogenes_complete	3	2	1	1	1	1	2994445	2993752	2992054	2992054	2992054	2992054	3	2992054	2994445	2992342	37.96	37.96	2992054	2992054	2992054	2992054	2989666	2.99177e+06	1	1	1	1	0	0	0	1	0	0	0	0 + 0 part	0	99.993	1.001	0	3.44	0.9	2992054	2994441	2992054	2992054	2992054	2992054	2989666
nanopore_subset_10Gb_1-Pseudomonas_aeruginosa_complete	1	1	1	1	1	1	6792248	6792248	6792248	6792248	6792248	6792248	1	6792248	6792248	6792330	66.17	66.17	6792248	6792248	6792248	6792248	6792248	6792166	1	1	1	1	0	0	0	0	0	0	0	0 + 0 part	0	100	1	0	9.64	0.6	6792248	6792248	6792248	6792248	6792248	6792248	6792248
nanopore_subset_10Gb_1-Saccharomyces_cerevisiae	80	80	62	54	48	40	11634664	11634664	11587550	11532744	11434156	11159688	80	933211	11634664	12843354	38.16	38.15	472376	444316	93777	6272	443059	401362	10	11	31	58	41	23	7134363	32	0	0	1	0 + 15 part	53771	89.509	1.005	0	305.42	78.42	659034	11554460	287247	255935	64825	340	317597
nanopore_subset_10Gb_1-Salmonella_enterica_complete	2	2	2	2	1	1	4772699	4772699	4772699	4772699	4758029	4758029	2	4758029	4772699	4759746	52.18	52.19	4758029	4758029	4758029	4758029	4.74345e+06	4.75636e+06	1	1	1	1	4	1	4758029	0	0	0	0	0 + 0 part	0	99.931	1.003	0	2.58	0.65	2940550	4772440	2940550	2940550	1814963	1814963	2.50197e+06
nanopore_subset_10Gb_1-Staphylococcus_aureus	8	6	3	1	1	1	2744637	2743168	2731719	2718711	2718711	2718711	8	2718711	2744637	2730326	32.88	32.85	2718711	2718711	2718711	2718711	2.69308e+06	2.70719e+06	1	1	1	1	2	1	4430	1	0	0	0	0 + 0 part	0	99.972	1.006	0	2.04	1.35	2718711	2744567	2718711	2718711	2718711	2718711	2.69307e+06
nanopore_subset_10Gb_10-Bacillus_subtilis	3	3	1	1	1	1	4048594	4048594	4045635	4045635	4045635	4045635	3	4045635	4048594	4045677	43.94	43.94	4045635	4045635	4045635	4045635	4.04268e+06	4.04559e+06	1	1	1	1	0	0	0	0	0	0	0	0 + 0 part	0	100	1.001	0	1.26	2.03	4045635	4048594	4045635	4045635	4045635	4045635	4.04268e+06
nanopore_subset_10Gb_10-Enterococcus_faecalis_complete	3	2	1	1	1	1	2848004	2847292	2845441	2845441	2845441	2845441	3	2845441	2848004	2845392	37.53	37.52	2845441	2845441	2845441	2845441	2.84288e+06	2.84549e+06	1	1	1	1	0	0	0	0	0	0	0	0 + 0 part	0	100	1.001	0	2.49	1.37	2845441	2847993	2845441	2845441	2845441	2845441	2.84288e+06
nanopore_subset_10Gb_10-Escherichia_coli	4	4	3	3	2	2	4888769	4888769	4886499	4886499	4875445	4875445	4	4765442	4888769	4875441	50.49	50.49	4765442	4765442	4765442	4765442	4.64773e+06	4.66043e+06	1	1	1	1	2	1	2270	0	0	0	0	0 + 0 part	0	100	1.003	0	29.89	2.62	4765442	4888650	4765442	4765442	4765442	4765442	4.64773e+06
nanopore_subset_10Gb_10-Listeria_monocytogenes_complete	2	2	1	1	1	1	2993171	2993171	2992051	2992051	2992051	2992051	2	2992051	2993171	2992342	37.96	37.96	2992051	2992051	2992051	2992051	2.99093e+06	2.99176e+06	1	1	1	1	0	0	0	1	0	0	0	0 + 0 part	0	99.993	1	0	3.88	1.14	2992051	2993171	2992051	2992051	2992051	2992051	2.99093e+06
nanopore_subset_10Gb_10-Pseudomonas_aeruginosa_complete	1	1	1	1	1	1	6792232	6792232	6792232	6792232	6792232	6792232	1	6792232	6792232	6792330	66.17	66.17	6792232	6792232	6792232	6792232	6792232	6792134	1	1	1	1	0	0	0	0	0	0	0	0 + 0 part	0	100	1	0	9.53	0.59	6792232	6792232	6792232	6792232	6792232	6792232	6792232
nanopore_subset_10Gb_10-Saccharomyces_cerevisiae	90	90	66	53	46	39	11753863	11753863	11687690	11594709	11467261	11233095	90	737179	11753863	12843354	38.26	38.15	378687	362161	121326	17852	401234	367197	11	12	31	51	55	26	7822540	34	0	0	2	0 + 11 part	46137	90.524	1.002	0	310.32	82.07	688051	11655250	280249	214178	58079	5104	299150
nanopore_subset_10Gb_10-Salmonella_enterica_complete	1	1	1	1	1	1	4750688	4750688	4750688	4750688	4750688	4750688	1	4750688	4750688	4759746	52.17	52.19	4750688	4750688	4750688	4750688	4750688	4.74165e+06	1	1	1	1	4	1	4750688	0	0	0	0	0 + 0 part	0	99.776	1	0	2.04	0.65	2940562	4750454	2940562	2940562	537384	537384	2.22055e+06
nanopore_subset_10Gb_10-Staphylococcus_aureus	7	5	2	2	1	1	2748651	2747294	2737806	2737806	2718711	2718711	7	2718711	2748651	2730326	32.88	32.85	2718711	2718711	2718711	2718711	2.68924e+06	2.70729e+06	1	1	1	1	3	1	19095	0	0	0	0	0 + 1 part	1167	99.993	1.006	0	2.55	1.31	2718711	2747195	2718711	2718711	2718711	2718711	2.68915e+06
nanopore_subset_10Gb_2-Bacillus_subtilis	1	1	1	1	1	1	4045619	4045619	4045619	4045619	4045619	4045619	1	4045619	4045619	4045677	43.94	43.94	4045619	4045619	4045619	4045619	4045619	4045561	1	1	1	1	0	0	0	0	0	0	0	0 + 0 part	0	100	1	0	1.09	1.88	4045619	4045619	4045619	4045619	4045619	4045619	4045619
nanopore_subset_10Gb_2-Enterococcus_faecalis_complete	2	2	1	1	1	1	2847365	2847365	2845449	2845449	2845449	2845449	2	2845449	2847365	2845392	37.53	37.52	2845449	2845449	2845449	2845449	2.84354e+06	2.84551e+06	1	1	1	1	0	0	0	0	0	0	0	0 + 0 part	0	100	1.001	0	2.49	1.23	2845449	2847365	2845449	2845449	2845449	2845449	2.84354e+06
nanopore_subset_10Gb_2-Escherichia_coli	4	4	3	3	2	2	4887578	4887578	4886483	4886483	4875431	4875431	4	4765422	4887578	4875441	50.49	50.49	4765422	4765422	4765422	4765422	4.64882e+06	4.66039e+06	1	1	1	1	0	0	0	0	0	0	0	0 + 0 part	0	99.994	1.002	0	21.98	2.56	4765235	4887313	4765235	4765235	4765235	4765235	4.64846e+06
nanopore_subset_10Gb_2-Listeria_monocytogenes_complete	3	3	1	1	1	1	2995405	2995405	2992056	2992056	2992056	2992056	3	2992056	2995405	2992342	37.96	37.96	2992056	2992056	2992056	2992056	2.98871e+06	2.99177e+06	1	1	1	1	0	0	0	1	0	0	0	0 + 0 part	0	99.993	1.001	0	2.4	0.67	2992056	2995405	2992056	2992056	2992056	2992056	2.98871e+06
nanopore_subset_10Gb_2-Pseudomonas_aeruginosa_complete	1	1	1	1	1	1	6792219	6792219	6792219	6792219	6792219	6792219	1	6792219	6792219	6792330	66.17	66.17	6792219	6792219	6792219	6792219	6792219	6792108	1	1	1	1	0	0	0	0	0	0	0	0 + 0 part	0	100	1	0	9.58	0.57	6792219	6792219	6792219	6792219	6792219	6792219	6792219
nanopore_subset_10Gb_2-Saccharomyces_cerevisiae	86	85	64	52	47	42	11763686	11762693	11701694	11619100	11525100	11344490	86	780016	11763686	12843354	38.18	38.15	378608	294026	121333	18930	385412	353013	11	13	33	49	47	24	6598371	29	0	0	2	0 + 15 part	57798	90.23	1.008	0	308.69	80.68	683819	11684779	229551	214190	64424	5961	293185
nanopore_subset_10Gb_2-Salmonella_enterica_complete	2	1	1	1	1	1	4758793	4758018	4758018	4758018	4758018	4758018	2	4758018	4758793	4759746	52.18	52.19	4758018	4758018	4758018	4758018	4.75724e+06	4.75629e+06	1	1	1	1	4	1	4758018	0	0	0	0	0 + 0 part	0	99.931	1	0	2.5	0.63	2940551	4758559	2940551	2940551	1814951	1814951	2.50923e+06
nanopore_subset_10Gb_2-Staphylococcus_aureus	7	5	2	2	2	1	2754357	2752869	2744162	2744162	2744162	2718703	7	2718703	2754357	2730326	32.88	32.85	2718703	2718703	2718703	2718703	2.68376e+06	2.70738e+06	1	1	1	1	4	1	25459	0	0	0	0	0 + 1 part	1427	99.966	1.009	0	5.19	1.63	2718703	2752803	2718703	2718703	2718703	2718703	2.68358e+06
nanopore_subset_10Gb_3-Bacillus_subtilis	2	1	1	1	1	1	4046400	4045612	4045612	4045612	4045612	4045612	2	4045612	4046400	4045677	43.94	43.94	4045612	4045612	4045612	4045612	4.04482e+06	4.04555e+06	1	1	1	1	0	0	0	0	0	0	0	0 + 0 part	0	100	1	0	1.14	1.93	4045612	4046400	4045612	4045612	4045612	4045612	4.04482e+06
nanopore_subset_10Gb_3-Enterococcus_faecalis_complete	2	2	1	1	1	1	2847393	2847393	2845452	2845452	2845452	2845452	2	2845452	2847393	2845392	37.53	37.52	2845452	2845452	2845452	2845452	2.84351e+06	2.84551e+06	1	1	1	1	0	0	0	0	0	0	0	0 + 0 part	0	100	1.001	0	2.53	1.26	2845452	2847393	2845452	2845452	2845452	2845452	2.84351e+06
nanopore_subset_10Gb_3-Escherichia_coli	5	5	3	3	2	2	4891031	4891031	4886512	4886512	4875471	4875471	5	4765465	4891031	4875441	50.48	50.49	4765465	4765465	4765465	4765465	4.64562e+06	4.66048e+06	1	1	1	1	4	2	4519	0	0	0	0	0 + 0 part	0	100	1.003	0	19.06	2.39	4765465	4890803	4765465	4765465	4765465	4765465	4.64562e+06
nanopore_subset_10Gb_3-Listeria_monocytogenes_complete	3	3	1	1	1	1	2995338	2995338	2992067	2992067	2992067	2992067	3	2992067	2995338	2992342	37.96	37.96	2992067	2992067	2992067	2992067	2.9888e+06	2.99179e+06	1	1	1	1	0	0	0	1	0	0	0	0 + 0 part	0	99.993	1.001	0	3.17	0.63	2992067	2995338	2992067	2992067	2992067	2992067	2.9888e+06
nanopore_subset_10Gb_3-Pseudomonas_aeruginosa_complete	1	1	1	1	1	1	6790988	6790988	6790988	6790988	6790988	6790988	1	6790988	6790988	6792330	66.17	66.17	6790988	6790988	6790988	6790988	6790988	6.78965e+06	1	1	1	1	1	1	6790988	0	0	0	0	0 + 0 part	0	99.982	1	0	9.67	0.59	6790988	6790988	6790988	6790988	6790988	6790988	6790988
nanopore_subset_10Gb_3-Saccharomyces_cerevisiae	89	89	63	53	47	43	11787945	11787945	11719379	11635850	11532953	11413857	89	790000	11787945	12843354	38.19	38.15	426804	386360	106027	21110	395657	363144	11	12	33	49	51	28	8452365	27	0	0	0	0 + 12 part	57784	90.754	1.004	0	306.98	81.82	585699	11696702	212208	201890	69614	6799	274457
nanopore_subset_10Gb_3-Salmonella_enterica_complete	2	2	2	2	1	1	4772695	4772695	4772695	4772695	4758002	4758002	2	4758002	4772695	4759746	52.18	52.19	4758002	4758002	4758002	4758002	4.7434e+06	4756304	1	1	1	1	4	1	4758002	0	0	0	0	0 + 0 part	0	99.93	1.003	0	2.58	0.71	2940551	4772435	2940551	2940551	1814935	1814935	2.50195e+06
nanopore_subset_10Gb_3-Staphylococcus_aureus	7	5	2	2	1	1	2749140	2747564	2737803	2737803	2718707	2718707	7	2718707	2749140	2730326	32.88	32.85	2718707	2718707	2718707	2718707	2.68876e+06	2.70728e+06	1	1	1	1	3	1	19096	0	0	0	0	0 + 1 part	1739	100	1.006	0	3.82	1.53	2718707	2747311	2718707	2718707	2718707	2718707	2.68866e+06
nanopore_subset_10Gb_4-Bacillus_subtilis	3	3	1	1	1	1	4048578	4048578	4045619	4045619	4045619	4045619	3	4045619	4048578	4045677	43.94	43.94	4045619	4045619	4045619	4045619	4.04266e+06	4.04556e+06	1	1	1	1	0	0	0	0	0	0	0	0 + 0 part	0	100	1.001	0	1.28	1.88	4045619	4048578	4045619	4045619	4045619	4045619	4.04266e+06
nanopore_subset_10Gb_4-Enterococcus_faecalis_complete	3	2	1	1	1	1	2847952	2847390	2845447	2845447	2845447	2845447	3	2845447	2847952	2845392	37.53	37.52	2845447	2845447	2845447	2845447	2.84295e+06	2.8455e+06	1	1	1	1	0	0	0	0	0	0	0	0 + 0 part	0	100	1.001	0	2.49	1.37	2845447	2847952	2845447	2845447	2845447	2845447	2.84295e+06
nanopore_subset_10Gb_4-Escherichia_coli	5	5	3	3	2	2	4891053	4891053	4886527	4886527	4875476	4875476	5	4765469	4891053	4875441	50.48	50.49	4765469	4765469	4765469	4765469	4.64561e+06	4.66049e+06	1	1	1	1	4	2	4526	0	0	0	0	0 + 0 part	0	100	1.003	0	17.09	2.02	4765469	4890820	4765469	4765469	4765469	4765469	4.64561e+06
nanopore_subset_10Gb_4-Listeria_monocytogenes_complete	2	2	1	1	1	1	2993547	2993547	2992054	2992054	2992054	2992054	2	2992054	2993547	2992342	37.96	37.96	2992054	2992054	2992054	2992054	2.99056e+06	2.99177e+06	1	1	1	1	0	0	0	1	0	0	0	0 + 0 part	0	99.993	1	0	3.27	0.67	2992054	2993547	2992054	2992054	2992054	2992054	2.99056e+06
nanopore_subset_10Gb_4-Pseudomonas_aeruginosa_complete	1	1	1	1	1	1	6792201	6792201	6792201	6792201	6792201	6792201	1	6792201	6792201	6792330	66.17	66.17	6792201	6792201	6792201	6792201	6792201	6792072	1	1	1	1	0	0	0	0	0	0	0	0 + 0 part	0	100	1	0	9.54	0.59	6792201	6792201	6792201	6792201	6792201	6792201	6792201
nanopore_subset_10Gb_4-Saccharomyces_cerevisiae	85	85	59	49	45	41	11858136	11858136	11782515	11701711	11625720	11484430	85	792573	11858136	12843354	38.19	38.15	418073	392707	116047	41031	409776	378342	11	12	32	43	45	24	7207113	35	0	0	0	0 + 14 part	48095	90.771	1.01	0	308.88	80.69	658991	11779323	335012	250266	70183	11016	309159
nanopore_subset_10Gb_4-Salmonella_enterica_complete	1	1	1	1	1	1	4757882	4757882	4757882	4757882	4757882	4757882	1	4757882	4757882	4759746	52.18	52.19	4757882	4757882	4757882	4757882	4757882	4.75602e+06	1	1	1	1	4	1	4757882	0	0	0	0	0 + 0 part	0	99.931	1	0	3.7	1.2	2940473	4757648	2940473	2940473	1814893	1814893	2.50957e+06
nanopore_subset_10Gb_4-Staphylococcus_aureus	7	5	2	2	2	1	2764092	2762559	2750539	2750539	2750539	2718718	7	2718718	2764092	2730326	32.88	32.85	2718718	2718718	2718718	2718718	2.67447e+06	2.70755e+06	1	1	1	1	7	2	36248	0	0	0	0	0 + 0 part	0	100	1.012	0	2.21	1.48	2718718	2763923	2718718	2718718	2718718	2718718	2.67418e+06
nanopore_subset_10Gb_5-Bacillus_subtilis	3	2	1	1	1	1	4048135	4047304	4045632	4045632	4045632	4045632	3	4045632	4048135	4045677	43.94	43.94	4045632	4045632	4045632	4045632	4.04313e+06	4.04559e+06	1	1	1	1	0	0	0	0	0	0	0	0 + 0 part	0	100	1.001	0	1.33	1.98	4045632	4048135	4045632	4045632	4045632	4045632	4.04313e+06
nanopore_subset_10Gb_5-Enterococcus_faecalis_complete	3	2	1	1	1	1	2847916	2847391	2845445	2845445	2845445	2845445	3	2845445	2847916	2845392	37.53	37.52	2845445	2845445	2845445	2845445	2.84298e+06	2.8455e+06	1	1	1	1	0	0	0	0	0	0	0	0 + 0 part	0	100	1.001	0	2.53	1.44	2845445	2847916	2845445	2845445	2845445	2845445	2.84298e+06
nanopore_subset_10Gb_5-Escherichia_coli	5	5	3	3	2	2	4891322	4891322	4886542	4886542	4875495	4875495	5	4765492	4891322	4875441	50.49	50.49	4765492	4765492	4765492	4765492	4.6454e+06	4.66053e+06	1	1	1	1	3	2	4780	0	0	0	0	0 + 0 part	0	100	1.003	0	20.2	2.13	4765492	4890683	4765492	4765492	4765492	4765492	4.6454e+06
nanopore_subset_10Gb_5-Listeria_monocytogenes_complete	2	2	1	1	1	1	2993195	2993195	2992075	2992075	2992075	2992075	2	2992075	2993195	2992342	37.96	37.96	2992075	2992075	2992075	2992075	2.99096e+06	2.99181e+06	1	1	1	1	0	0	0	1	0	0	0	0 + 0 part	0	99.993	1	0	3.17	0.63	2992075	2993195	2992075	2992075	2992075	2992075	2.99096e+06
nanopore_subset_10Gb_5-Pseudomonas_aeruginosa_complete	1	1	1	1	1	1	6792236	6792236	6792236	6792236	6792236	6792236	1	6792236	6792236	6792330	66.17	66.17	6792236	6792236	6792236	6792236	6792236	6792142	1	1	1	1	0	0	0	0	0	0	0	0 + 0 part	0	100	1	0	9.54	0.59	6792236	6792236	6792236	6792236	6792236	6792236	6792236
nanopore_subset_10Gb_5-Saccharomyces_cerevisiae	82	81	63	49	46	45	11790274	11789557	11740027	11637029	11586189	11552573	82	677329	11790274	12843354	38.19	38.15	384155	298887	116127	33616	376784	345890	11	13	35	46	38	25	6861604	29	0	0	1	0 + 11 part	34210	91.03	1.002	0	313.01	80.69	658980	11712208	223395	212216	70891	8216	296143
nanopore_subset_10Gb_5-Salmonella_enterica_complete	1	1	1	1	1	1	4758025	4758025	4758025	4758025	4758025	4758025	1	4758025	4758025	4759746	52.18	52.19	4758025	4758025	4758025	4758025	4758025	4.7563e+06	1	1	1	1	4	1	4758025	0	0	0	0	0 + 0 part	0	99.931	1	0	2.75	0.57	2940547	4757791	2940547	2940547	1814962	1814962	2.50964e+06
nanopore_subset_10Gb_5-Staphylococcus_aureus	7	5	2	2	2	1	2755393	2753854	2744158	2744158	2744158	2718697	7	2718697	2755393	2730326	32.88	32.85	2718697	2718697	2718697	2718697	2.68274e+06	2.70737e+06	1	1	1	1	4	1	25461	0	0	0	0	0 + 0 part	0	99.992	1.009	0	1.63	1.71	2718697	2755080	2718697	2718697	2718697	2718697	2.68256e+06
nanopore_subset_10Gb_6-Bacillus_subtilis	3	3	1	1	1	1	4048560	4048560	4045635	4045635	4045635	4045635	3	4045635	4048560	4045677	43.94	43.94	4045635	4045635	4045635	4045635	4.04271e+06	4.04559e+06	1	1	1	1	0	0	0	0	0	0	0	0 + 0 part	0	100	1.001	0	1.43	2.03	4045635	4048560	4045635	4045635	4045635	4045635	4.04271e+06
nanopore_subset_10Gb_6-Enterococcus_faecalis_complete	2	2	1	1	1	1	2847392	2847392	2845446	2845446	2845446	2845446	2	2845446	2847392	2845392	37.53	37.52	2845446	2845446	2845446	2845446	2.8435e+06	2.8455e+06	1	1	1	1	0	0	0	0	0	0	0	0 + 0 part	0	100	1.001	0	2.49	1.23	2845446	2847387	2845446	2845446	2845446	2845446	2.8435e+06
nanopore_subset_10Gb_6-Escherichia_coli	3	3	1	1	1	1	4770321	4770321	4765518	4765518	4765518	4765518	3	4765518	4770321	4875441	50.58	50.49	4765518	4765518	4765518	4765518	4.76072e+06	4.65808e+06	1	1	1	1	3	2	4803	0	0	0	0	0 + 0 part	0	97.758	1.001	0	18.11	2.18	4765518	4769733	4765518	4765518	4765518	4765518	4.76072e+06
nanopore_subset_10Gb_6-Listeria_monocytogenes_complete	1	1	0	0	0	0	1493	1493	0	0	0	0	1	1493	1493	2992342	46.42	37.96	1493	-	1493	-	1493	0.7	1	-	1	-	0	0	0	0	0	0	0	0 + 0 part	0	0.05	1	0	0	134.41	1488	1488	1488	-	1488	-	1483
nanopore_subset_10Gb_6-Pseudomonas_aeruginosa_complete	1	1	1	1	1	1	6792220	6792220	6792220	6792220	6792220	6792220	1	6792220	6792220	6792330	66.17	66.17	6792220	6792220	6792220	6792220	6792220	6792110	1	1	1	1	0	0	0	0	0	0	0	0 + 0 part	0	100	1	0	9.53	0.57	6792220	6792220	6792220	6792220	6792220	6792220	6792220
nanopore_subset_10Gb_6-Saccharomyces_cerevisiae	83	82	61	52	48	42	11673885	11672946	11616509	11548114	11485152	11271919	83	701015	11673885	12843354	38.31	38.15	379527	362164	127036	9412	377977	343560	11	13	33	54	50	28	7442247	34	0	0	0	0 + 12 part	36778	90.001	1.003	0	309.58	78.46	687615	11596677	289926	215499	64543	2975	299480
nanopore_subset_10Gb_6-Salmonella_enterica_complete	1	1	1	1	1	1	4758014	4758014	4758014	4758014	4758014	4758014	1	4758014	4758014	4759746	52.18	52.19	4758014	4758014	4758014	4758014	4758014	4.75628e+06	1	1	1	1	4	1	4758014	0	0	0	0	0 + 0 part	0	99.931	1	0	2	0.63	2940550	4757780	2940550	2940550	1814948	1814948	2.50963e+06
nanopore_subset_10Gb_6-Staphylococcus_aureus	7	5	2	2	2	1	2755352	2753901	2744174	2744174	2744174	2718716	7	2718716	2755352	2730326	32.88	32.85	2718716	2718716	2718716	2718716	2.68282e+06	2.70741e+06	1	1	1	1	4	1	25458	0	0	0	0	0 + 0 part	0	100	1.009	0	4.36	1.71	2718712	2755225	2718712	2718712	2718712	2718712	2.68263e+06
nanopore_subset_10Gb_7-Bacillus_subtilis	1	1	1	1	1	1	4045617	4045617	4045617	4045617	4045617	4045617	1	4045617	4045617	4045677	43.94	43.94	4045617	4045617	4045617	4045617	4045617	4045557	1	1	1	1	0	0	0	0	0	0	0	0 + 0 part	0	100	1	0	1.01	1.9	4045617	4045617	4045617	4045617	4045617	4045617	4045617
nanopore_subset_10Gb_7-Enterococcus_faecalis_complete	3	2	1	1	1	1	2847945	2847397	2845447	2845447	2845447	2845447	3	2845447	2847945	2845392	37.53	37.52	2845447	2845447	2845447	2845447	2.84295e+06	2.8455e+06	1	1	1	1	0	0	0	0	0	0	0	0 + 0 part	0	100	1.001	0	2.56	1.26	2845447	2847945	2845447	2845447	2845447	2845447	2.84295e+06
nanopore_subset_10Gb_7-Escherichia_coli	3	3	3	3	2	2	4886660	4886660	4886660	4886660	4875608	4875608	3	4765599	4886660	4875441	50.49	50.49	4765599	4765599	4765599	4765599	4.65004e+06	4660739	1	1	1	1	0	0	0	0	0	0	0	0 + 0 part	0	99.652	1.002	0	20.06	2.28	4748625	4869686	4748625	4748625	4748625	4748625	4.61699e+06
nanopore_subset_10Gb_7-Listeria_monocytogenes_complete	3	3	1	1	1	1	2995276	2995276	2992048	2992048	2992048	2992048	3	2992048	2995276	2992342	37.96	37.96	2992048	2992048	2992048	2992048	2.98883e+06	2.99176e+06	1	1	1	1	0	0	0	1	0	0	0	0 + 0 part	0	99.993	1.001	0	3.17	0.73	2992048	2995269	2992048	2992048	2992048	2992048	2.98883e+06
nanopore_subset_10Gb_7-Pseudomonas_aeruginosa_complete	1	1	1	1	1	1	6792218	6792218	6792218	6792218	6792218	6792218	1	6792218	6792218	6792330	66.17	66.17	6792218	6792218	6792218	6792218	6792218	6792106	1	1	1	1	0	0	0	0	0	0	0	0 + 0 part	0	100	1	0	9.51	0.57	6792218	6792218	6792218	6792218	6792218	6792218	6792218
nanopore_subset_10Gb_7-Saccharomyces_cerevisiae	59	59	47	36	32	30	8728348	8728348	8695215	8616922	8543759	8478149	59	632446	8728348	12843354	38.09	38.15	458349	270585	120101	-	392446	266707	8	15	23	-	31	19	5348438	25	0	0	0	0 + 9 part	22307	67.302	1.004	0	302.75	78.69	597376	8677369	301933	118965	75392	-	305839
nanopore_subset_10Gb_7-Salmonella_enterica_complete	2	2	2	2	1	1	4773061	4773061	4773061	4773061	4758243	4758243	2	4758243	4773061	4759746	52.18	52.19	4758243	4758243	4758243	4758243	4743517	4.75679e+06	1	1	1	1	4	1	4758243	1	0	0	0	0 + 1 part	14279	99.931	1	0	8.24	2.33	2940406	4758759	2940406	2940406	1801276	1801276	2.49123e+06
nanopore_subset_10Gb_7-Staphylococcus_aureus	7	5	2	2	1	1	2742796	2741419	2731451	2731451	2718720	2718720	7	2718720	2742796	2730326	32.88	32.85	2718720	2718720	2718720	2718720	2.69493e+06	2.70724e+06	1	1	1	1	1	1	12731	0	0	0	0	0 + 0 part	0	100	1.004	0	4.59	1.57	2718720	2742402	2718720	2718720	2718720	2718720	2.6949e+06
nanopore_subset_10Gb_8-Bacillus_subtilis	3	3	1	1	1	1	4048407	4048407	4045617	4045617	4045617	4045617	3	4045617	4048407	4045677	43.94	43.94	4045617	4045617	4045617	4045617	4042830	4045558	1	1	1	1	0	0	0	0	0	0	0	0 + 0 part	0	100	1.001	0	1.26	1.88	4045617	4048253	4045617	4045617	4045617	4045617	4.04283e+06
nanopore_subset_10Gb_8-Enterococcus_faecalis_complete	3	2	1	1	1	1	2848062	2847403	2845460	2845460	2845460	2845460	3	2845460	2848062	2845392	37.53	37.52	2845460	2845460	2845460	2845460	2.84286e+06	2.84553e+06	1	1	1	1	0	0	0	0	0	0	0	0 + 0 part	0	100	1.001	0	2.53	1.26	2845460	2848062	2845460	2845460	2845460	2845460	2.84286e+06
nanopore_subset_10Gb_8-Escherichia_coli	4	4	3	3	2	2	4888808	4888808	4886530	4886530	4875478	4875478	4	4765472	4888808	4875441	50.48	50.49	4765472	4765472	4765472	4765472	4.64775e+06	4.66049e+06	1	1	1	1	2	1	2278	0	0	0	0	0 + 0 part	0	100	1.003	0	18.55	2.21	4765472	4888684	4765472	4765472	4765472	4765472	4.64775e+06
nanopore_subset_10Gb_8-Listeria_monocytogenes_complete	2	2	1	1	1	1	2993166	2993166	2992051	2992051	2992051	2992051	2	2992051	2993166	2992342	37.96	37.96	2992051	2992051	2992051	2992051	2.99094e+06	2.99176e+06	1	1	1	1	0	0	0	1	0	0	0	0 + 0 part	0	99.993	1	0	3.21	0.7	2992051	2993166	2992051	2992051	2992051	2992051	2.99094e+06
nanopore_subset_10Gb_8-Pseudomonas_aeruginosa_complete	1	1	1	1	1	1	6792219	6792219	6792219	6792219	6792219	6792219	1	6792219	6792219	6792330	66.17	66.17	6792219	6792219	6792219	6792219	6792219	6792108	1	1	1	1	0	0	0	0	0	0	0	0 + 0 part	0	99.968	1	0	9.48	0.56	6790069	6790069	6790069	6790069	6790069	6790069	6.78792e+06
nanopore_subset_10Gb_8-Saccharomyces_cerevisiae	87	87	66	55	49	43	11791546	11791546	11734951	11648809	11557283	11336197	87	793017	11791546	12843354	38.19	38.15	378773	341200	101824	20009	391894	359800	11	12	33	50	50	29	9106170	29	0	0	0	0 + 12 part	42977	90.84	1.004	0	307.59	80.82	606895	11713109	239074	232364	58094	7967	293518
nanopore_subset_10Gb_8-Salmonella_enterica_complete	1	1	1	1	1	1	4758047	4758047	4758047	4758047	4758047	4758047	1	4758047	4758047	4759746	52.18	52.19	4758047	4758047	4758047	4758047	4758047	4.75635e+06	1	1	1	1	4	1	4758047	0	0	0	0	0 + 0 part	0	99.931	1	0	1.95	0.63	2940563	4757813	2940563	2940563	1814968	1814968	2.50965e+06
nanopore_subset_10Gb_8-Staphylococcus_aureus	6	4	2	2	1	1	2746917	2745313	2737815	2737815	2718717	2718717	6	2718717	2746917	2730326	32.88	32.85	2718717	2718717	2718717	2718717	2.69095e+06	2.7073e+06	1	1	1	1	3	1	19098	0	0	0	0	0 + 0 part	0	99.919	1.007	0	4.59	2.11	2718717	2746827	2718717	2718717	2718717	2718717	2.69086e+06
nanopore_subset_10Gb_9-Escherichia_coli	7	7	6	5	4	4	4892249	4892249	4889976	4883174	4872122	4872122	7	4294557	4892249	4875441	50.48	50.49	4294557	4294557	351539	351539	3.80041e+06	3.81351e+06	1	1	2	2	2	1	2273	0	0	0	0	0 + 0 part	0	99.957	1.004	0	19.73	3.39	4294557	4891875	4294557	4294557	351539	351539	3.80039e+06
nanopore_subset_10Gb_9-Pseudomonas_aeruginosa_complete	1	1	1	1	1	1	6792220	6792220	6792220	6792220	6792220	6792220	1	6792220	6792220	6792330	66.17	66.17	6792220	6792220	6792220	6792220	6792220	6792110	1	1	1	1	0	0	0	0	0	0	0	0 + 0 part	0	100	1	0	9.6	0.57	6792220	6792220	6792220	6792220	6792220	6792220	6792220
nanopore_subset_10Gb_9-Saccharomyces_cerevisiae	80	80	59	47	44	38	10958263	10958263	10905850	10817389	10769767	10559389	80	677331	10958263	12843354	38.3	38.15	422864	346762	116082	-	382719	326545	11	13	31	-	42	26	7229307	30	0	0	2	0 + 13 part	36223	84.596	1.001	0	305.15	77.37	587537	10874340	268014	178960	64561	-	295470
nanopore_subset_10Gb_9-Salmonella_enterica_complete	1	1	1	1	1	1	4757995	4757995	4757995	4757995	4757995	4757995	1	4757995	4757995	4759746	52.18	52.19	4757995	4757995	4757995	4757995	4757995	4.75624e+06	1	1	1	1	4	1	4757995	0	0	0	0	0 + 0 part	0	99.923	1	0	2.04	0.86	2940072	4757309	2940072	2940072	1814955	1814955	2.50906e+06
nanopore_subset_10Gb_9-Staphylococcus_aureus	6	4	2	1	1	1	2732238	2731143	2725448	2718714	2718714	2718714	5	2718714	2731779	2730326	32.88	32.85	2718714	2718714	2718714	2718714	2.70573e+06	2.70717e+06	1	1	1	1	1	1	3484	1	0	0	0	0 + 0 part	0	100	1.001	0	81.16	6.74	2718714	2731697	2718714	2718714	2718714	2718714	2.70573e+06
nanopore_subset_1Gb_1-Escherichia_coli	4	4	4	3	2	2	570798	570798	570798	564336	546080	546080	4	436076	570798	4875441	50.68	50.49	436076	-	110004	-	355009	41563	1	-	2	-	0	0	0	0	0	0	0	0 + 0 part	0	11.708	1	0	2387.71	46.25	436076	570798	436076	-	110004	-	355009
nanopore_subset_1Gb_1-Pseudomonas_aeruginosa_complete	99	99	56	49	41	35	6786316	6786316	6681740	6630439	6501535	6276743	99	659932	6786316	6792330	66.16	66.17	172022	172022	69995	69995	280400	280152	9	9	33	33	0	0	0	0	0	0	0	0 + 0 part	0	99.86	1	0	75.75	7.83	659932	6785812	172022	172022	69995	69995	280386
nanopore_subset_1Gb_1-Saccharomyces_cerevisiae	10	10	4	4	4	1	214162	214162	197373	197373	197373	94539	10	94539	214162	12843354	28.96	38.15	43937	-	29342	-	59101.6	985.5	2	-	4	-	1	1	94539	0	0	0	0	0 + 0 part	0	1.542	1.078	0	419.53	172.78	78142	213572	43934	-	16397	-	47028.5
nanopore_subset_1Gb_1-Salmonella_enterica_complete	1	1	1	1	1	1	215125	215125	215125	215125	215125	215125	1	215125	215125	4759746	53.31	52.19	215125	-	215125	-	215125	9722.9	1	-	1	-	0	0	0	0	0	0	0	0 + 0 part	0	4.522	1	0	3890.83	118.07	215121	215121	215121	-	215121	-	215117
nanopore_subset_1Gb_1-Staphylococcus_aureus	2	2	0	0	0	0	5199	5199	0	0	0	0	2	2993	5199	2730326	28.81	32.85	2993	-	2206	-	2659.1	5.1	1	-	2	-	0	0	0	0	0	0	0	0 + 0 part	0	0.19	1	0	0	0	2993	5199	2993	-	2206	-	2659.1
nanopore_subset_1Gb_10-Bacillus_subtilis	1	1	0	0	0	0	1603	1603	0	0	0	0	1	1603	1603	4045677	51.84	43.94	1603	-	1603	-	1603	0.6	1	-	1	-	0	0	0	0	0	0	0	0 + 0 part	0	0.035	1.002	0	2370.99	627.62	1434	1434	1434	-	-	-	1282.8
nanopore_subset_1Gb_10-Enterococcus_faecalis_complete	2	2	1	1	1	1	2876879	2876879	2875040	2875040	2875040	2875040	2	2875040	2876879	2845392	37.5	37.52	2875040	2875040	2875040	2875040	2.8732e+06	2.905e+06	1	1	1	1	1	1	2875040	0	0	0	0	0 + 0 part	0	100	1.011	0	71.61	7.79	2173080	2876879	2173080	2173080	701960	701960	1812738
nanopore_subset_1Gb_10-Escherichia_coli	5	4	4	4	4	3	4905452	4904728	4904728	4904728	4904728	4870433	5	3876784	4905452	4875441	50.5	50.49	3876784	3876784	883646	883646	3.22571e+06	3.24557e+06	1	1	2	2	0	0	0	1	0	0	0	0 + 1 part	846	99.866	1.007	0	43.14	5.08	3876596	4904418	3876596	3876596	882800	882800	3.22511e+06
nanopore_subset_1Gb_10-Listeria_monocytogenes_complete	1	1	1	1	1	0	35766	35766	35766	35766	35766	0	1	35766	35766	2992342	34.39	37.96	35766	-	35766	-	35766	427.5	1	-	1	-	0	0	0	0	0	0	0	0 + 0 part	0	1.195	1	0	0	5.59	35766	35766	35766	-	35766	-	35766
nanopore_subset_1Gb_10-Pseudomonas_aeruginosa_complete	112	112	74	63	48	39	6711558	6711558	6605025	6518229	6276080	5916214	112	544048	6711558	6792330	66.16	66.17	178002	178002	44189	42004	189641	187386	14	14	42	44	1	1	22087	0	0	0	0	0 + 2 part	2147	98.605	1.002	0	20.63	6.23	544018	6707781	178002	178002	44160	42004	189553
nanopore_subset_1Gb_10-Saccharomyces_cerevisiae	28	28	14	12	9	1	451324	451324	416327	397490	346280	53133	28	53133	451324	12843354	35.05	38.15	38013	-	9857	-	33194.4	1166.5	6	-	13	-	3	1	19256	1	0	0	1	0 + 1 part	14480	3.328	1.021	0	390.09	145.31	53133	436311	38013	-	4021	-	31058.3
nanopore_subset_1Gb_10-Salmonella_enterica_complete	7	7	7	7	5	4	4781687	4781687	4781687	4781687	4755705	4723437	7	3848867	4781687	4759746	52.18	52.19	3848867	3848867	607287	607287	3.18357e+06	3.19825e+06	1	1	2	2	6	3	3952969	1	0	0	0	0 + 2 part	6432	99.657	1.007	0	10.12	1.57	2940450	4775021	2940450	2940450	385668	385668	1.98112e+06
nanopore_subset_1Gb_10-Staphylococcus_aureus	3	3	1	1	0	0	24334	24334	19097	19097	0	0	3	19097	24334	2730326	31.87	32.85	19097	-	2993	-	15562.1	138.7	1	-	2	-	3	1	19097	0	0	0	0	0 + 0 part	0	0.423	2.097	0	0	16.52	6337	24216	6335	-	2993	-	5518.6
nanopore_subset_1Gb_2-Bacillus_subtilis	1	1	1	1	1	1	4045619	4045619	4045619	4045619	4045619	4045619	1	4045619	4045619	4045677	43.94	43.94	4045619	4045619	4045619	4045619	4045619	4045561	1	1	1	1	0	0	0	0	0	0	0	0 + 0 part	0	100	1	0	0.94	1.88	4045619	4045619	4045619	4045619	4045619	4045619	4045619
nanopore_subset_1Gb_2-Enterococcus_faecalis_complete	3	3	2	2	2	1	2907862	2907862	2906010	2906010	2906010	2870256	3	2870256	2907862	2845392	37.47	37.52	2870256	2870256	2870256	2870256	2.83358e+06	2.89579e+06	1	1	1	1	1	1	2870256	0	0	0	0	0 + 0 part	0	100	1.022	0	2.51	1.62	2172566	2907862	2172566	2172566	697690	697690	1.79104e+06
nanopore_subset_1Gb_2-Escherichia_coli	6	6	5	5	3	3	1164026	1164026	1159473	1159473	1131739	1131739	6	596112	1164026	4875441	50.24	50.49	596112	-	110005	-	471661	112610	1	-	3	-	0	0	0	0	0	0	0	0 + 0 part	0	23.854	1.001	0	59.71	5.16	596048	1163908	596048	-	110005	-	471576
nanopore_subset_1Gb_2-Listeria_monocytogenes_complete	1	1	1	1	1	1	3026108	3026108	3026108	3026108	3026108	3026108	1	3026108	3026108	2992342	37.91	37.96	3026108	3026108	3026108	3026108	3026108	3060255	1	1	1	1	0	0	0	1	0	0	0	0 + 0 part	0	99.993	1.011	0	3.57	0.96	3026108	3026108	3026108	3026108	3026108	3026108	3026108
nanopore_subset_1Gb_2-Pseudomonas_aeruginosa_complete	92	92	56	48	38	26	6740507	6740507	6646721	6583196	6412430	5996485	92	640001	6740507	6792330	66.15	66.17	257970	257970	43325	39974	289092	286886	9	9	28	29	0	0	0	0	0	0	0	0 + 2 part	23520	98.854	1	0	20.58	4.87	640001	6716408	257970	257970	39974	36013	288256
nanopore_subset_1Gb_2-Saccharomyces_cerevisiae	13	13	9	5	3	2	260095	260095	246568	223802	182181	141128	13	81194	260095	12843354	32.06	38.15	59934	-	5909	-	49709.1	1006.7	2	-	7	-	4	3	128425	0	0	0	1	0 + 1 part	9649	1.911	1.019	0	275.48	166.73	59931	250109	35009	-	4297	-	35639.4
nanopore_subset_1Gb_2-Salmonella_enterica_complete	2	2	1	1	1	1	3995352	3995352	3993760	3993760	3993760	3993760	2	3993760	3995352	4759746	51.91	52.19	3993760	3993760	3993760	-	3.99217e+06	3.35104e+06	1	1	1	-	4	1	3993760	0	0	0	0	0 + 0 part	0	83.936	1	0	1583.81	30.56	2940518	3995118	2940518	2940518	423151	-	2307571
nanopore_subset_1Gb_2-Staphylococcus_aureus	5	5	2	2	1	1	2747652	2747652	2737798	2737798	2718708	2718708	5	2718708	2747652	2730326	32.88	32.85	2718708	2718708	2718708	2718708	2.69021e+06	2.70729e+06	1	1	1	1	3	1	19090	0	0	0	0	0 + 0 part	0	99.999	1.006	0	1.82	1.6	2718708	2747531	2718708	2718708	2718708	2718708	2.69013e+06
nanopore_subset_1Gb_3-Bacillus_subtilis	1	1	0	0	0	0	1539	1539	0	0	0	0	1	1539	1539	4045677	51.79	43.94	1539	-	1539	-	1539	0.6	1	-	1	-	0	0	0	0	0	0	0	0 + 0 part	0	0.031	1.004	0	863.42	392.46	1274	1274	1274	-	-	-	1054.6
nanopore_subset_1Gb_3-Enterococcus_faecalis_complete	2	2	1	1	1	1	2847243	2847243	2845407	2845407	2845407	2845407	2	2845407	2847243	2845392	37.53	37.52	2845407	2845407	2845407	2845407	2.84357e+06	2.84542e+06	1	1	1	1	0	0	0	0	0	0	0	0 + 0 part	0	100	1.001	0	35.51	3.86	2845407	2847224	2845407	2845407	2845407	2845407	2.84357e+06
nanopore_subset_1Gb_3-Escherichia_coli	7	7	6	6	5	5	4910704	4910704	4909364	4909364	4898333	4898333	7	3421675	4910704	4875441	50.49	50.49	3421675	3421675	340045	340045	2.5389e+06	2.55726e+06	1	1	3	3	0	0	0	3	0	0	0	0 + 1 part	20309	99.582	1.007	0	30.22	4.81	3401366	4890395	3401366	3401366	340045	340045	2.51068e+06
nanopore_subset_1Gb_3-Pseudomonas_aeruginosa_complete	119	119	63	54	45	33	6781167	6781167	6641162	6579349	6437012	6011634	119	499933	6781167	6792330	66.17	66.17	220029	220029	46002	45617	228626	228251	11	11	35	36	2	2	41983	1	0	0	0	1 + 0 part	2002	99.399	1.004	0	14.13	8.41	499906	6778313	220029	220029	46002	45580	228507
nanopore_subset_1Gb_3-Saccharomyces_cerevisiae	41	41	12	9	6	3	436451	436451	370200	345116	305013	196355	41	81206	436451	12843354	34.25	38.15	44601	-	2021	-	41961.2	1426	4	-	20	-	2	2	125807	0	0	0	1	0 + 2 part	5717	3.337	1.001	0	327.15	248.39	70054	429162	42910	-	2009	-	37842.6
nanopore_subset_1Gb_3-Salmonella_enterica_complete	3	3	3	3	2	2	4727731	4727731	4727731	4727731	4710661	4710661	3	3971214	4727731	4759746	52.17	52.19	3971214	3971214	739447	739447	3.45147e+06	3.42825e+06	1	1	2	2	4	1	3971214	0	0	0	0	0 + 0 part	0	99.01	1.003	0	3.96	0.61	2940558	4727497	2940558	2940558	634534	634534	2.06262e+06
nanopore_subset_1Gb_3-Staphylococcus_aureus	3	3	3	2	1	1	2743948	2743948	2743948	2737847	2718751	2718751	3	2718751	2743948	2730326	32.86	32.85	2718751	2718751	2718751	2718751	2.69393e+06	2.70737e+06	1	1	1	1	4	2	25197	1	0	0	0	0 + 0 part	0	99.987	1.005	0	27.23	3.57	2718751	2743355	2718751	2718751	2718751	2718751	2.69384e+06
nanopore_subset_1Gb_4-Bacillus_subtilis	1	1	0	0	0	0	1539	1539	0	0	0	0	1	1539	1539	4045677	51.59	43.94	1539	-	1539	-	1539	0.6	1	-	1	-	0	0	0	0	0	0	0	0 + 0 part	0	0.031	1.003	0	1099.76	157.11	1273	1273	1273	-	-	-	1053
nanopore_subset_1Gb_4-Enterococcus_faecalis_complete	1	1	0	0	0	0	1833	1833	0	0	0	0	1	1833	1833	2845392	46.81	37.52	1833	-	1833	-	1833	1.2	1	-	1	-	0	0	0	0	0	0	0	0 + 0 part	0	0.065	0.997	0	2291.33	327.33	1833	1833	1833	-	1833	-	1833
nanopore_subset_1Gb_4-Escherichia_coli	4	4	4	4	4	3	4896690	4896690	4896690	4896690	4896690	4859191	4	3174548	4896690	4875441	50.5	50.49	3174548	3174548	1574634	1574634	2.56719e+06	2.57838e+06	1	1	2	2	0	0	0	0	0	0	0	0 + 0 part	0	100	1.004	0	38.97	5.29	3174548	4896532	3174548	3174548	1574634	1574634	2567188
nanopore_subset_1Gb_4-Pseudomonas_aeruginosa_complete	131	131	73	61	45	34	6738480	6738480	6592448	6505976	6254442	5822052	131	519336	6738480	6792330	66.16	66.17	169969	169969	41363	37951	216066	214352	12	12	40	41	2	1	47794	0	0	0	0	0 + 2 part	1780	98.402	1.008	0	28.16	9.17	519336	6735898	169969	169969	41336	37951	215971
nanopore_subset_1Gb_4-Saccharomyces_cerevisiae	12	12	7	4	3	1	193390	193390	177419	155756	141545	75160	12	75160	193390	12843354	30.43	38.15	36468	-	5881	-	42907	646.1	2	-	7	-	0	0	0	1	0	0	1	0 + 2 part	20828	1.233	1.083	0	232.72	246.71	75156	171454	29917	-	-	-	36326.1
nanopore_subset_1Gb_4-Salmonella_enterica_complete	3	3	3	3	2	2	4754551	4754551	4754551	4754551	4744003	4744003	3	4509399	4754551	4759746	52.18	52.19	4509399	4509399	4509399	4509399	4.28849e+06	4.28381e+06	1	1	1	1	5	1	4509399	1	0	0	0	0 + 2 part	3923	99.708	1.001	0	16.31	1.41	2940570	4750628	2940570	2940570	424328	424328	2.14008e+06
nanopore_subset_1Gb_4-Staphylococcus_aureus	3	3	1	1	0	0	24300	24300	19094	19094	0	0	3	19094	24300	2730326	31.87	32.85	19094	-	2989	-	15573.3	138.6	1	-	2	-	3	1	19094	0	0	0	0	0 + 0 part	0	0.423	2.098	0	24.78	37.17	6336	24210	6334	-	2989	-	5524
nanopore_subset_1Gb_5-Bacillus_subtilis	2	2	1	1	1	1	4047102	4047102	4045618	4045618	4045618	4045618	2	4045618	4047102	4045677	43.94	43.94	4045618	4045618	4045618	4045618	4.04414e+06	4.04556e+06	1	1	1	1	0	0	0	0	0	0	0	0 + 0 part	0	100	1	0	0.99	1.88	4045618	4047102	4045618	4045618	4045618	4045618	4.04414e+06
nanopore_subset_1Gb_5-Enterococcus_faecalis_complete	4	3	2	2	2	1	2907783	2907089	2905236	2905236	2905236	2869476	4	2869476	2907783	2845392	37.47	37.52	2869476	2869476	2869476	2869476	2.83211e+06	2.89421e+06	1	1	1	1	1	1	2869476	0	0	0	0	0 + 0 part	0	100	1.022	0	2.79	1.89	2176692	2907781	2176692	2176692	692784	692784	1794914
nanopore_subset_1Gb_5-Escherichia_coli	8	8	8	7	6	5	4150859	4150859	4150859	4145424	4128735	4087743	8	1380000	4150859	4875441	50.39	50.49	1148000	1148000	371391	-	1.09306e+06	930612	2	2	4	-	0	0	0	1	0	0	0	0 + 2 part	5940	85.014	1	0	41.86	4.54	1380000	4144919	1147027	1147027	371391	-	1.09243e+06
nanopore_subset_1Gb_5-Listeria_monocytogenes_complete	1	1	1	1	1	1	3016286	3016286	3016286	3016286	3016286	3016286	1	3016286	3016286	2992342	37.93	37.96	3016286	3016286	3016286	3016286	3016286	3.04042e+06	1	1	1	1	0	0	0	1	0	0	0	0 + 0 part	0	99.993	1.008	0	3.41	1.06	3016286	3016286	3016286	3016286	3016286	3016286	3016286
nanopore_subset_1Gb_5-Pseudomonas_aeruginosa_complete	125	125	69	57	43	36	6577690	6577690	6442734	6353129	6125440	5851251	125	482024	6577690	6792330	66.14	66.17	182043	182043	47982	26010	235091	227662	10	10	38	43	2	2	208002	0	0	0	0	0 + 2 part	1333	96.809	1	0	12.41	5.85	482024	6575786	182043	182043	39882	26006	233527
nanopore_subset_1Gb_5-Saccharomyces_cerevisiae	28	28	11	10	8	3	454008	454008	409748	403460	362641	195369	28	77213	454008	12843354	34.77	38.15	45400	-	6288	-	43869.7	1550.8	4	-	11	-	1	1	77213	0	0	0	1	0 + 1 part	9673	3.422	1.01	0	338.26	163.05	68108	444031	45386	-	3985	-	40184.2
nanopore_subset_1Gb_5-Salmonella_enterica_complete	7	7	6	6	4	3	4666054	4666054	4664469	4664469	4630790	4602314	7	3956725	4666054	4759746	52.12	52.19	3956725	3956725	488332	488332	3.41193e+06	3.34477e+06	1	1	2	2	5	2	3985201	0	0	0	0	1 + 0 part	18522	97.28	1.004	0	385.15	7.45	2940568	4647279	2940568	2940568	385678	385678	2.02616e+06
nanopore_subset_1Gb_5-Staphylococcus_aureus	5	4	2	2	1	1	2739919	2739136	2731440	2731440	2718710	2718710	5	2718710	2739919	2730326	32.88	32.85	2718710	2718710	2718710	2718710	2.69774e+06	2.70721e+06	1	1	1	1	2	1	12730	0	0	0	0	0 + 0 part	0	99.919	1.004	0	3.39	1.35	2718710	2739859	2718710	2718710	2718710	2718710	2697706
nanopore_subset_1Gb_6-Bacillus_subtilis	1	1	1	1	1	1	4045616	4045616	4045616	4045616	4045616	4045616	1	4045616	4045616	4045677	43.94	43.94	4045616	4045616	4045616	4045616	4045616	4045555	1	1	1	1	0	0	0	0	0	0	0	0 + 0 part	0	100	1	0	1.14	1.93	4045616	4045616	4045616	4045616	4045616	4045616	4045616
nanopore_subset_1Gb_6-Enterococcus_faecalis_complete	2	2	1	1	1	1	2847388	2847388	2845441	2845441	2845441	2845441	2	2845441	2847388	2845392	37.53	37.52	2845441	2845441	2845441	2845441	2.8435e+06	2.84549e+06	1	1	1	1	0	0	0	0	0	0	0	0 + 0 part	0	100	1.001	0	2.56	1.37	2845441	2847388	2845441	2845441	2845441	2845441	2.8435e+06
nanopore_subset_1Gb_6-Escherichia_coli	4	3	3	3	2	2	4735309	4734648	4734648	4734648	4717958	4717958	4	3497646	4735309	4875441	50.58	50.49	3497646	3497646	1220312	1220312	2898009	2.81471e+06	1	1	2	2	1	1	3497646	1	0	0	0	0 + 1 part	514	97.099	1	0	25.3	3.95	3098614	4734795	3098614	3098614	1220312	398518	2.3757e+06
nanopore_subset_1Gb_6-Listeria_monocytogenes_complete	1	1	1	1	1	1	2992049	2992049	2992049	2992049	2992049	2992049	1	2992049	2992049	2992342	37.95	37.96	2992049	2992049	2992049	2992049	2992049	2991756	1	1	1	1	0	0	0	1	0	0	0	0 + 0 part	0	99.993	1	0	3.31	0.84	2992049	2992049	2992049	2992049	2992049	2992049	2992049
nanopore_subset_1Gb_6-Pseudomonas_aeruginosa_complete	129	129	70	56	45	33	6714017	6714017	6565947	6464768	6292371	5838451	129	457976	6714017	6792330	66.17	66.17	179978	179978	41996	35998	222540	219974	11	11	38	40	0	0	0	1	0	0	0	0 + 0 part	0	98.794	1	0	15.16	7.78	457974	6712898	179978	179978	41996	35998	222525
nanopore_subset_1Gb_6-Saccharomyces_cerevisiae	10	9	5	4	2	1	179727	179101	164774	156091	120883	71734	10	71734	179727	12843354	28.98	38.15	49149	-	8683	-	46766.3	654.4	2	-	5	-	3	3	145314	0	0	0	0	0 + 2 part	5043	1.357	1.002	0	404.9	188.42	54439	174613	48151	-	3942	-	33978.4
nanopore_subset_1Gb_6-Salmonella_enterica_complete	5	5	4	4	3	2	4765939	4765939	4764354	4764354	4749576	4721108	5	3977022	4765939	4759746	52.18	52.19	3977022	3977022	744086	744086	3.43508e+06	3.43955e+06	1	1	2	2	7	3	4020268	0	0	0	0	0 + 0 part	0	99.899	1.002	0	19.11	2.5	2940117	4762146	2940117	2940117	611054	611054	2.04603e+06
nanopore_subset_1Gb_6-Staphylococcus_aureus	4	4	1	1	1	1	2727289	2727289	2718700	2718700	2718700	2718700	4	2718700	2727289	2730326	32.88	32.85	2718700	2718700	2718700	2718700	2.71015e+06	2.70713e+06	1	1	1	1	0	0	0	0	0	0	0	0 + 0 part	0	99.724	1.002	0	4.58	1.91	2718700	2727289	2718700	2718700	2718700	2718700	2.71015e+06
nanopore_subset_1Gb_7-Enterococcus_faecalis_complete	2	2	1	1	1	1	2847388	2847388	2845443	2845443	2845443	2845443	2	2845443	2847388	2845392	37.53	37.52	2845443	2845443	2845443	2845443	2.8435e+06	2.8455e+06	1	1	1	1	0	0	0	0	0	0	0	1 + 0 part	1945	100	1	0	78.27	8.22	2845443	2845443	2845443	2845443	2845443	2845443	2.8435e+06
nanopore_subset_1Gb_7-Escherichia_coli	5	5	5	4	4	3	4903932	4903932	4903932	4897984	4897984	4855702	5	4083961	4903932	4875441	50.51	50.49	4083961	4083961	661703	661703	3.49322e+06	3.51363e+06	1	1	2	2	0	0	0	3	0	0	0	0 + 2 part	4151	99.984	1.005	0	55.39	6.61	4081104	4899777	4081104	4081104	661699	661699	3.48844e+06
nanopore_subset_1Gb_7-Pseudomonas_aeruginosa_complete	111	111	69	60	47	35	6759616	6759616	6646182	6576867	6342979	5884649	111	454797	6759616	6792330	66.18	66.17	220005	220005	42009	42009	202562	201586	12	12	40	40	1	1	13986	0	0	0	0	0 + 0 part	0	99.437	1.001	0	11.33	5.77	454275	6758089	220005	220005	42009	42009	202466
nanopore_subset_1Gb_7-Saccharomyces_cerevisiae	13	12	11	9	2	1	234684	234072	232574	218875	94530	62108	13	62108	234684	12843354	31.72	38.15	20682	-	12750	-	30961.1	565.7	4	-	9	-	2	2	94530	1	0	0	1	0 + 2 part	10378	1.704	1.021	0	422.69	251.65	42565	223330	19543	-	5904	-	21112.1
nanopore_subset_1Gb_7-Salmonella_enterica_complete	3	3	3	2	2	2	4717802	4717802	4717802	4712330	4712330	4712330	3	4088243	4717802	4759746	52.17	52.19	4088243	4088243	624087	624087	3.62526e+06	3.59331e+06	1	1	2	2	4	1	4088243	0	0	0	0	0 + 0 part	0	99.087	1	0	1.7	0.83	2940452	4717516	2940452	2940452	490469	490469	2.05712e+06
nanopore_subset_1Gb_7-Staphylococcus_aureus	3	3	1	0	0	0	13509	13509	6081	0	0	0	3	6081	13509	2730326	30.65	32.85	4433	-	2995	-	4856	24	2	-	3	-	1	1	4433	1	0	0	0	0 + 0 part	0	0.412	1.197	0	7.42	14.84	6051	13479	4433	-	2995	-	4829.1
nanopore_subset_1Gb_8-Bacillus_subtilis	1	1	1	1	1	1	4045398	4045398	4045398	4045398	4045398	4045398	1	4045398	4045398	4045677	43.92	43.94	4045398	4045398	4045398	4045398	4045398	4045119	1	1	1	1	0	0	0	0	0	0	0	0 + 0 part	0	100	1	0	62.34	5.93	4045398	4045398	4045398	4045398	4045398	4045398	4045398
nanopore_subset_1Gb_8-Enterococcus_faecalis_complete	1	1	1	1	1	1	2845455	2845455	2845455	2845455	2845455	2845455	1	2845455	2845455	2845392	37.52	37.52	2845455	2845455	2845455	2845455	2845455	2845518	1	1	1	1	0	0	0	0	0	0	0	0 + 0 part	0	100	1	0	44.53	3.76	2845455	2845455	2845455	2845455	2845455	2845455	2845455
nanopore_subset_1Gb_8-Escherichia_coli	8	8	7	7	6	4	1551614	1551614	1549149	1549149	1532460	1456041	8	772407	1551614	4875441	51.21	50.49	457615	-	110008	-	538137	171263	2	-	4	-	2	1	28404	1	0	0	0	0 + 2 part	9709	31.574	1.002	0	3056.48	65.57	772407	1541905	457615	-	110008	-	537803
nanopore_subset_1Gb_8-Pseudomonas_aeruginosa_complete	128	128	81	63	48	37	6648486	6648486	6541337	6408322	6186007	5754289	128	477995	6648486	6792330	66.16	66.17	165939	163162	41238	33275	191844	187781	13	14	43	46	1	1	137981	1	0	0	0	0 + 1 part	856	97.842	1	0	34.71	4.72	477989	6647079	165939	163141	41238	33247	191742
nanopore_subset_1Gb_8-Saccharomyces_cerevisiae	10	10	9	8	6	1	314144	314144	309848	303883	269335	81104	10	81104	314144	12843354	33.1	38.15	41901	-	18228	-	46173.2	1129.4	3	-	7	-	1	1	26631	1	0	0	1	0 + 1 part	9648	2.329	1.016	0	261.73	165.6	80841	303752	41880	-	16252	-	44647.1
nanopore_subset_1Gb_8-Salmonella_enterica_complete	1	1	0	0	0	0	1567	1567	0	0	0	0	1	1567	1567	4759746	46.27	52.19	1567	-	1567	-	1567	0.5	1	-	1	-	0	0	0	0	0	0	0	0 + 0 part	0	0.033	1.001	0	63.82	63.82	1567	1567	1567	-	1567	-	1567
nanopore_subset_1Gb_8-Staphylococcus_aureus	3	2	2	1	0	0	26196	25364	25364	19093	0	0	3	19093	26196	2730326	32.35	32.85	19093	-	6271	-	15443.6	148.2	1	-	2	-	5	2	25364	1	0	0	0	0 + 0 part	0	0.44	2.045	0	219.59	105.73	6335	24591	6334	-	832	-	5229
nanopore_subset_1Gb_9-Enterococcus_faecalis_complete	2	2	1	1	1	1	2847275	2847275	2845423	2845423	2845423	2845423	2	2845423	2847275	2845392	37.53	37.52	2845423	2845423	2845423	2845423	2.84357e+06	2.84546e+06	1	1	1	1	0	0	0	0	0	0	0	0 + 0 part	0	100	1.001	0	7.62	1.37	2845423	2847275	2845423	2845423	2845423	2845423	2.84357e+06
nanopore_subset_1Gb_9-Escherichia_coli	2	2	2	2	2	2	2089218	2089218	2089218	2089218	2089218	2089218	2	1994257	2089218	4875441	50.67	50.49	1994257	-	1994257	-	1.90793e+06	817583	1	-	1	-	0	0	0	1	0	0	0	0 + 1 part	1338	42.825	1	0	2375.52	49.09	1994257	2087880	1994257	-	1994257	-	1.90781e+06
nanopore_subset_1Gb_9-Listeria_monocytogenes_complete	1	1	1	1	1	1	2992028	2992028	2992028	2992028	2992028	2992028	1	2992028	2992028	2992342	37.96	37.96	2992028	2992028	2992028	2992028	2992028	2991714	1	1	1	1	0	0	0	1	0	0	0	0 + 0 part	0	99.993	1	0	35.76	3.11	2992028	2992028	2992028	2992028	2992028	2992028	2992028
nanopore_subset_1Gb_9-Pseudomonas_aeruginosa_complete	127	127	68	56	46	37	6681606	6681606	6540944	6453219	6291236	5996562	127	387971	6681606	6792330	66.15	66.17	208040	208040	44991	35981	201535	198249	12	12	38	40	1	1	2008	1	0	0	0	1 + 1 part	2852	97.905	1.004	0	46.55	6.33	387971	6678166	208040	208040	44946	35981	201508
nanopore_subset_1Gb_9-Saccharomyces_cerevisiae	8	8	7	6	3	1	186050	186050	181908	175727	122245	52103	8	52103	186050	12843354	29.31	38.15	41046	-	10957	-	34097.6	493.9	2	-	6	-	2	2	76381	0	0	0	1	0 + 1 part	9659	1.336	1.025	0	114.79	174.46	44748	175970	29096	-	4290	-	28750.1
nanopore_subset_1Gb_9-Staphylococcus_aureus	3	3	2	1	1	1	2727319	2727319	2725106	2718739	2718739	2718739	3	2718739	2727319	2730326	32.86	32.85	2718739	2718739	2718739	2718739	2.7102e+06	2.70722e+06	1	1	1	1	0	0	0	0	0	0	0	0 + 0 part	0	99.883	1	0	8.25	2.38	2718739	2727094	2718739	2718739	2718739	2718739	2.7102e+06
nanopore_subset_2Gb_1-Bacillus_subtilis	2	2	1	1	1	1	4047394	4047394	4045620	4045620	4045620	4045620	2	4045620	4047394	4045677	43.94	43.94	4045620	4045620	4045620	4045620	4.04385e+06	4.04556e+06	1	1	1	1	0	0	0	0	0	0	0	0 + 0 part	0	100	1	0	1.56	1.9	4045620	4047394	4045620	4045620	4045620	4045620	4.04385e+06
nanopore_subset_2Gb_1-Enterococcus_faecalis_complete	2	2	1	1	1	1	2847407	2847407	2845453	2845453	2845453	2845453	2	2845453	2847407	2845392	37.53	37.52	2845453	2845453	2845453	2845453	2.8435e+06	2.84552e+06	1	1	1	1	0	0	0	0	0	0	0	0 + 0 part	0	100	1.001	0	2.63	1.37	2845453	2847407	2845453	2845453	2845453	2845453	2.8435e+06
nanopore_subset_2Gb_1-Escherichia_coli	3	3	3	3	3	3	4875152	4875152	4875152	4875152	4875152	4875152	3	4713181	4875152	4875441	50.5	50.49	4713181	4713181	4713181	4713181	4.55963e+06	4.55936e+06	1	1	1	1	0	0	0	0	0	0	1	0 + 1 part	31708	99.27	1.001	0	25.01	4.07	4713181	4845176	4713181	4713181	4713181	4713181	4.55912e+06
nanopore_subset_2Gb_1-Listeria_monocytogenes_complete	1	1	1	1	1	1	2992048	2992048	2992048	2992048	2992048	2992048	1	2992048	2992048	2992342	37.95	37.96	2992048	2992048	2992048	2992048	2992048	2991754	1	1	1	1	0	0	0	1	0	0	0	0 + 0 part	0	99.993	1	0	2.47	0.84	2991361	2991361	2991361	2991361	2991361	2991361	2.99067e+06
nanopore_subset_2Gb_1-Pseudomonas_aeruginosa_complete	3	3	3	3	3	3	6793217	6793217	6793217	6793217	6793217	6793217	3	2502395	6793217	6792330	66.17	66.17	2400000	2400000	1890822	1890822	2.29599e+06	2.29629e+06	2	2	3	3	1	1	2502395	0	0	0	0	0 + 0 part	0	100	1	0	9.52	0.57	2502107	6793217	2400000	2400000	1890822	1890822	2.29578e+06
nanopore_subset_2Gb_1-Saccharomyces_cerevisiae	140	140	67	47	35	14	2148218	2148218	1964447	1825108	1616080	917311	140	92000	2148218	12843354	37.58	38.15	37937	-	5970	-	42952.3	7184.3	18	-	62	-	9	7	263667	5	0	0	1	0 + 2 part	15669	16.498	1.005	0	345.73	140.51	89897	2129397	37599	-	4776	-	41628.9
nanopore_subset_2Gb_1-Salmonella_enterica_complete	1	1	1	1	1	1	4705976	4705976	4705976	4705976	4705976	4705976	1	4705976	4705976	4759746	52.16	52.19	4705976	4705976	4705976	4705976	4705976	4.65281e+06	1	1	1	1	4	1	4705976	0	0	0	0	0 + 0 part	0	98.836	1	0	1.72	0.55	2940570	4705742	2940570	2940570	1352201	1352201	2.26182e+06
nanopore_subset_2Gb_1-Staphylococcus_aureus	5	4	2	2	2	1	2760227	2759478	2754271	2754271	2754271	2718708	5	2718708	2760227	2730326	32.85	32.85	2718708	2718708	2718708	2718708	2.67828e+06	2.70761e+06	1	1	1	1	5	1	35563	1	0	0	0	0 + 0 part	0	100	1.011	0	1.27	1.92	2718708	2760047	2718708	2718708	2718708	2718708	2.67791e+06
nanopore_subset_2Gb_10-Bacillus_subtilis	2	2	1	1	1	1	4047384	4047384	4045620	4045620	4045620	4045620	2	4045620	4047384	4045677	43.94	43.94	4045620	4045620	4045620	4045620	4.04386e+06	4.04556e+06	1	1	1	1	0	0	0	0	0	0	0	0 + 0 part	0	100	1	0	0.94	1.78	4045620	4047384	4045620	4045620	4045620	4045620	4.04386e+06
nanopore_subset_2Gb_10-Enterococcus_faecalis_complete	2	2	1	1	1	1	2847369	2847369	2845442	2845442	2845442	2845442	2	2845442	2847369	2845392	37.53	37.52	2845442	2845442	2845442	2845442	2.84352e+06	2.84549e+06	1	1	1	1	0	0	0	0	0	0	0	0 + 0 part	0	100	1.001	0	2.53	1.37	2845442	2847369	2845442	2845442	2845442	2845442	2.84352e+06
nanopore_subset_2Gb_10-Escherichia_coli	2	2	2	2	2	2	4875428	4875428	4875428	4875428	4875428	4875428	2	4765415	4875428	4875441	50.5	50.49	4765415	4765415	4765415	4765415	4.66037e+06	4.66035e+06	1	1	1	1	0	0	0	1	0	0	0	0 + 1 part	985	99.98	1	0	41.87	4.29	4764430	4874443	4764430	4764430	4764430	4764430	4.65844e+06
nanopore_subset_2Gb_10-Listeria_monocytogenes_complete	1	1	1	1	1	1	2992051	2992051	2992051	2992051	2992051	2992051	1	2992051	2992051	2992342	37.95	37.96	2992051	2992051	2992051	2992051	2992051	2991760	1	1	1	1	0	0	0	1	0	0	0	0 + 0 part	0	99.993	1	0	3.71	0.6	2992051	2992051	2992051	2992051	2992051	2992051	2992051
nanopore_subset_2Gb_10-Pseudomonas_aeruginosa_complete	3	3	3	3	3	3	6792226	6792226	6792226	6792226	6792226	6792226	3	3121676	6792226	6792330	66.17	66.17	2840431	2840431	830119	830119	2.724e+06	2.72396e+06	2	2	3	3	0	0	0	0	0	0	0	0 + 0 part	0	100	1	0	12.9	0.87	3121676	6792226	2840431	2840431	830119	830119	2.724e+06
nanopore_subset_2Gb_10-Saccharomyces_cerevisiae	110	110	49	35	20	10	1635239	1635239	1500289	1401567	1160507	792899	110	119657	1635239	12843354	37.23	38.15	49908	-	5976	-	53178	6770.7	11	-	45	-	3	3	153033	3	0	0	1	2 + 2 part	14769	12.546	1.004	0	358.1	145.5	119612	1617149	44050	-	5027	-	50150.8
nanopore_subset_2Gb_10-Salmonella_enterica_complete	2	2	2	1	1	1	4764431	4764431	4764431	4758131	4758131	4758131	2	4758131	4764431	4759746	52.18	52.19	4758131	4758131	4758131	4758131	4.75185e+06	4.75652e+06	1	1	1	1	4	1	4758131	1	0	0	0	0 + 1 part	13460	99.657	1.002	0	5.83	1.33	2940464	4750971	2940464	2940464	1801925	1801925	2.49627e+06
nanopore_subset_2Gb_10-Staphylococcus_aureus	5	4	2	2	1	1	2746037	2745329	2737794	2737794	2718707	2718707	5	2718707	2746037	2730326	32.88	32.85	2718707	2718707	2718707	2718707	2.69179e+06	2.70728e+06	1	1	1	1	3	1	19087	0	0	0	0	0 + 0 part	0	99.919	1.007	0	2.48	1.97	2718707	2745947	2718707	2718707	2718707	2718707	2.6917e+06
nanopore_subset_2Gb_2-Bacillus_subtilis	1	1	1	1	1	1	4045611	4045611	4045611	4045611	4045611	4045611	1	4045611	4045611	4045677	43.94	43.94	4045611	4045611	4045611	4045611	4045611	4045545	1	1	1	1	0	0	0	0	0	0	0	0 + 0 part	0	100	1	0	1.31	1.85	4045611	4045611	4045611	4045611	4045611	4045611	4045611
nanopore_subset_2Gb_2-Enterococcus_faecalis_complete	3	2	1	1	1	1	2848008	2847287	2845435	2845435	2845435	2845435	3	2845435	2848008	2845392	37.53	37.52	2845435	2845435	2845435	2845435	2.84287e+06	2.84548e+06	1	1	1	1	0	0	0	0	0	0	0	0 + 0 part	0	100	1.001	0	2.77	1.72	2845435	2848008	2845435	2845435	2845435	2845435	2.84287e+06
nanopore_subset_2Gb_2-Escherichia_coli	4	4	4	4	2	2	4880611	4880611	4880611	4880611	4858875	4858875	4	4748889	4880611	4875441	50.49	50.49	4748889	4748889	4748889	4748889	4623249	4.62815e+06	1	1	1	1	0	0	0	0	0	0	0	0 + 0 part	0	99.657	1.005	0	54.95	5.1	4748889	4880611	4748889	4748889	4748889	4748889	4623249
nanopore_subset_2Gb_2-Listeria_monocytogenes_complete	3	3	1	1	1	1	2995073	2995073	2992095	2992095	2992095	2992095	3	2992095	2995073	2992342	37.96	37.96	2992095	2992095	2992095	2992095	2.98912e+06	2.99185e+06	1	1	1	1	0	0	0	1	0	0	0	0 + 0 part	0	99.993	1.001	0	3.54	0.7	2992095	2995073	2992095	2992095	2992095	2992095	2.98912e+06
nanopore_subset_2Gb_2-Pseudomonas_aeruginosa_complete	2	2	2	2	2	2	6792232	6792232	6792232	6792232	6792232	6792232	2	5780862	6792232	6792330	66.17	66.17	5780862	5780862	1011370	1011370	5070680	5.07061e+06	1	1	2	2	0	0	0	0	0	0	0	0 + 0 part	0	100	1	0	9.58	0.6	5780862	6792232	5780862	5780862	1011370	1011370	5070680
nanopore_subset_2Gb_2-Saccharomyces_cerevisiae	126	126	51	37	22	8	1537416	1537416	1366615	1273885	1037804	524448	126	105854	1537416	12843354	37.31	38.15	41060	-	4008	-	39967.4	4784.3	14	-	56	-	5	5	102365	5	0	0	2	1 + 6 part	17629	11.77	1.003	0	343.13	128.62	105854	1516902	39584	-	2774	-	39102.1
nanopore_subset_2Gb_2-Salmonella_enterica_complete	5	5	3	3	2	1	4809577	4809577	4805624	4805624	4794617	4747007	5	4747007	4809577	4759746	52.16	52.19	4747007	4747007	4747007	4747007	4.68575e+06	4.73481e+06	1	1	1	1	5	2	4794617	0	0	0	0	0 + 1 part	16639	99.931	1.008	0	50.72	6.89	2940498	4792704	2940498	2940498	631477	631477	2.16674e+06
nanopore_subset_2Gb_2-Staphylococcus_aureus	4	3	3	2	1	1	2744687	2743792	2743792	2737809	2718710	2718710	4	2718710	2744687	2730326	32.85	32.85	2718710	2718710	2718710	2718710	2.69313e+06	2.70729e+06	1	1	1	1	5	2	25082	0	0	0	0	0 + 0 part	0	99.919	1.006	0	6.27	1.64	2718710	2744597	2718710	2718710	2718710	2718710	2.69303e+06
nanopore_subset_2Gb_3-Bacillus_subtilis	1	1	1	1	1	1	4045596	4045596	4045596	4045596	4045596	4045596	1	4045596	4045596	4045677	43.94	43.94	4045596	4045596	4045596	4045596	4045596	4045515	1	1	1	1	0	0	0	0	0	0	0	0 + 0 part	0	99.999	1	0	0.69	1.88	4045596	4045596	4045596	4045596	4045596	4045596	4045596
nanopore_subset_2Gb_3-Enterococcus_faecalis_complete	2	2	1	1	1	1	2847388	2847388	2845452	2845452	2845452	2845452	2	2845452	2847388	2845392	37.53	37.52	2845452	2845452	2845452	2845452	2.84352e+06	2.84551e+06	1	1	1	1	0	0	0	0	0	0	0	0 + 0 part	0	100	1.001	0	2.56	1.44	2845452	2847383	2845452	2845452	2845452	2845452	2.84352e+06
nanopore_subset_2Gb_3-Escherichia_coli	3	3	3	3	2	2	4886625	4886625	4886625	4886625	4875574	4875574	3	4765579	4886625	4875441	50.49	50.49	4765579	4765579	4765579	4765579	4.65003e+06	4.6607e+06	1	1	1	1	0	0	0	1	0	0	0	0 + 1 part	28821	99.41	1.002	0	25.22	3.03	4736758	4857804	4736758	4736758	4736758	4736758	4.59399e+06
nanopore_subset_2Gb_3-Listeria_monocytogenes_complete	2	2	1	1	1	1	2993829	2993829	2992051	2992051	2992051	2992051	2	2992051	2993829	2992342	37.96	37.96	2992051	2992051	2992051	2992051	2.99028e+06	2.99176e+06	1	1	1	1	0	0	0	1	0	0	0	0 + 0 part	0	99.993	1.001	0	2.2	0.67	2992051	2993829	2992051	2992051	2992051	2992051	2.99028e+06
nanopore_subset_2Gb_3-Pseudomonas_aeruginosa_complete	6	6	6	6	6	6	6792230	6792230	6792230	6792230	6792230	6792230	6	2176000	6792230	6792330	66.17	66.17	2054000	2054000	540435	540435	1.59598e+06	1.59596e+06	2	2	5	5	0	0	0	0	0	0	0	0 + 0 part	0	100	1	0	9.53	0.65	2176000	6792230	2054000	2054000	540435	540435	1.59598e+06
nanopore_subset_2Gb_3-Saccharomyces_cerevisiae	184	184	72	57	37	17	2696682	2696682	2414681	2303722	1934918	1162058	184	113986	2696682	12843354	37.5	38.15	47702	-	4539	-	45921.9	9642.1	21	-	75	-	3	3	119234	6	0	0	1	2 + 5 part	20113	20.806	1.001	0	314.43	136.12	113986	2674045	46265	-	4014	-	45378.9
nanopore_subset_2Gb_3-Salmonella_enterica_complete	1	1	1	1	1	1	4757957	4757957	4757957	4757957	4757957	4757957	1	4757957	4757957	4759746	52.17	52.19	4757957	4757957	4757957	4757957	4757957	4.75617e+06	1	1	1	1	4	1	4757957	1	0	0	0	0 + 1 part	20284	99.508	1	0	20.62	1.63	2940554	4737673	2940554	2940554	1794837	1794837	2494411
nanopore_subset_2Gb_3-Staphylococcus_aureus	4	4	2	2	1	1	2737137	2737137	2731434	2731434	2718703	2718703	4	2718703	2737137	2730326	32.86	32.85	2718703	2718703	2718703	2718703	2.70046e+06	2.7072e+06	1	1	1	1	2	1	12731	0	0	0	0	0 + 1 part	688	99.993	1.002	0	1.39	0.88	2718703	2736389	2718703	2718703	2718703	2718703	2.70043e+06
nanopore_subset_2Gb_4-Bacillus_subtilis	1	1	0	0	0	0	1571	1571	0	0	0	0	1	1571	1571	4045677	50.48	43.94	1571	-	1571	-	1571	0.6	1	-	1	-	0	0	0	0	0	0	0	0 + 0 part	0	0.039	0.999	0	4137.49	63.65	1571	1571	1571	-	1571	-	1571
nanopore_subset_2Gb_4-Enterococcus_faecalis_complete	2	2	1	1	1	1	2847319	2847319	2845479	2845479	2845479	2845479	2	2845479	2847319	2845392	37.53	37.52	2845479	2845479	2845479	2845479	2.84364e+06	2.84557e+06	1	1	1	1	0	0	0	0	0	0	0	0 + 0 part	0	100	1.001	0	69.75	6.78	2845479	2847319	2845479	2845479	2845479	2845479	2.84364e+06
nanopore_subset_2Gb_4-Escherichia_coli	3	3	3	3	3	3	4876054	4876054	4876054	4876054	4876054	4876054	3	2703582	4876054	4875441	50.5	50.49	2703582	2703582	2062464	2062464	2.37389e+06	2.37419e+06	1	1	2	2	0	0	0	1	0	0	0	0 + 0 part	0	99.897	1	0	20.69	2.96	2698636	4871102	2698636	2698636	2062458	2062458	2.36841e+06
nanopore_subset_2Gb_4-Pseudomonas_aeruginosa_complete	3	3	3	3	3	3	6792221	6792221	6792221	6792221	6792221	6792221	3	3052498	6792221	6792330	66.17	66.17	3020000	3020000	719723	719723	2.79086e+06	2.79082e+06	2	2	3	3	0	0	0	0	0	0	0	0 + 0 part	0	100	1	0	9.54	0.59	3052498	6792221	3020000	3020000	719723	719723	2.79086e+06
nanopore_subset_2Gb_4-Saccharomyces_cerevisiae	132	131	43	33	24	5	1545537	1544710	1331091	1261862	1105639	396716	132	113942	1545537	12843354	37.35	38.15	37956	-	3967	-	42472.8	5111.1	14	-	57	-	8	8	429691	5	0	0	1	11 + 5 part	38202	11.67	1.004	0	375.18	185.07	110449	1504328	37144	-	2037	-	37594.3
nanopore_subset_2Gb_4-Salmonella_enterica_complete	2	1	1	1	1	1	4758682	4757884	4757884	4757884	4757884	4757884	2	4757884	4758682	4759746	52.18	52.19	4757884	4757884	4757884	4757884	4.75709e+06	4.75602e+06	1	1	1	1	4	1	4757884	0	0	0	0	0 + 0 part	0	99.931	1	0	4.48	1.34	2940461	4758448	2940461	2940461	1814907	1814907	2.50914e+06
nanopore_subset_2Gb_4-Staphylococcus_aureus	1	1	1	1	0	0	12732	12732	12732	12732	0	0	1	12732	12732	2730326	32.69	32.85	12732	-	12732	-	12732	59.4	1	-	1	-	2	1	12732	0	0	0	0	0 + 0 part	0	0.232	2	0	0	15.78	6336	12672	6336	-	6336	-	6306.1
nanopore_subset_2Gb_5-Bacillus_subtilis	2	2	1	1	1	1	4047361	4047361	4045604	4045604	4045604	4045604	2	4045604	4047361	4045677	43.94	43.94	4045604	4045604	4045604	4045604	4.04385e+06	4.04553e+06	1	1	1	1	0	0	0	0	0	0	0	0 + 0 part	0	100	1	0	1.14	1.88	4045604	4047355	4045604	4045604	4045604	4045604	4.04385e+06
nanopore_subset_2Gb_5-Enterococcus_faecalis_complete	2	2	1	1	1	1	2847371	2847371	2845433	2845433	2845433	2845433	2	2845433	2847371	2845392	37.53	37.52	2845433	2845433	2845433	2845433	2.8435e+06	2.84548e+06	1	1	1	1	0	0	0	0	0	0	0	0 + 0 part	0	100	1.001	0	2.7	1.3	2845433	2847345	2845433	2845433	2845433	2845433	2.8435e+06
nanopore_subset_2Gb_5-Escherichia_coli	4	4	4	4	3	3	4886558	4886558	4886558	4886558	4875506	4875506	4	4713515	4886558	4875441	50.49	50.49	4713515	4713515	4713515	4713515	4.54965e+06	4.56003e+06	1	1	1	1	0	0	0	1	0	0	0	0 + 1 part	576	99.988	1.002	0	30.74	4.26	4713515	4885982	4713515	4713515	4713515	4713515	4.54964e+06
nanopore_subset_2Gb_5-Listeria_monocytogenes_complete	2	2	1	1	1	1	2993538	2993538	2992050	2992050	2992050	2992050	2	2992050	2993538	2992342	37.96	37.96	2992050	2992050	2992050	2992050	2.99056e+06	2.99176e+06	1	1	1	1	0	0	0	1	0	0	0	0 + 0 part	0	99.993	1	0	2.44	0.63	2992050	2993522	2992050	2992050	2992050	2992050	2.99056e+06
nanopore_subset_2Gb_5-Pseudomonas_aeruginosa_complete	5	5	3	3	3	3	6792235	6792235	6786237	6786237	6786237	6786237	5	3005701	6792235	6792330	66.17	66.17	2814000	2814000	966536	966536	2.63346e+06	2.63342e+06	2	2	3	3	0	0	0	0	0	0	0	0 + 0 part	0	100	1	0	9.54	0.6	3005701	6792235	2814000	2814000	966536	966536	2.63346e+06
nanopore_subset_2Gb_5-Saccharomyces_cerevisiae	147	147	56	49	36	14	2344740	2344740	2121694	2072520	1853823	977109	147	106004	2344740	12843354	37.61	38.15	44972	-	6000	-	47543.9	8679.8	19	-	54	-	11	10	389561	2	0	0	1	4 + 1 part	22496	18.012	1.003	0	347.18	131.29	106004	2319251	43930	-	4473	-	45549.7
nanopore_subset_2Gb_5-Salmonella_enterica_complete	2	2	1	1	1	1	4722751	4722751	4721155	4721155	4721155	4721155	2	4721155	4722751	4759746	52.18	52.19	4721155	4721155	4721155	4721155	4.71956e+06	4.68288e+06	1	1	1	1	4	1	4721155	0	0	0	0	0 + 0 part	0	99.19	1	0	1.8	0.61	2940551	4722517	2940551	2940551	611053	611053	2.19834e+06
nanopore_subset_2Gb_5-Staphylococcus_aureus	6	5	3	2	1	1	2751441	2750713	2743787	2737802	2718706	2718706	6	2718706	2751441	2730326	32.88	32.85	2718706	2718706	2718706	2718706	2.68652e+06	2.70729e+06	1	1	1	1	3	2	25081	2	0	0	0	0 + 0 part	0	100	1.008	0	2.44	1.27	2718706	2751351	2718706	2718706	2718706	2718706	2.68646e+06
nanopore_subset_2Gb_6-Bacillus_subtilis	2	2	1	1	1	1	4047301	4047301	4045620	4045620	4045620	4045620	2	4045620	4047301	4045677	43.94	43.94	4045620	4045620	4045620	4045620	4.04394e+06	4.04556e+06	1	1	1	1	0	0	0	0	0	0	0	0 + 0 part	0	100	1	0	0.77	1.85	4045620	4047301	4045620	4045620	4045620	4045620	4.04394e+06
nanopore_subset_2Gb_6-Enterococcus_faecalis_complete	3	2	1	1	1	1	2848017	2847290	2845437	2845437	2845437	2845437	3	2845437	2848017	2845392	37.53	37.52	2845437	2845437	2845437	2845437	2.84286e+06	2.84548e+06	1	1	1	1	0	0	0	0	0	0	0	0 + 0 part	0	100	1.001	0	2.46	1.58	2845437	2848017	2845437	2845437	2845437	2845437	2.84286e+06
nanopore_subset_2Gb_6-Escherichia_coli	7	7	5	4	4	4	4773699	4773699	4770361	4764954	4764954	4764954	7	3728437	4773699	4875441	50.59	50.49	3728437	3728437	810188	810188	3.05493e+06	2.99117e+06	1	1	2	2	0	0	0	1	0	0	0	0 + 0 part	0	97.692	1.002	0	57.11	4.32	3728007	4771734	3728007	3728007	808659	808659	3.05374e+06
nanopore_subset_2Gb_6-Listeria_monocytogenes_complete	1	1	1	1	1	1	2992057	2992057	2992057	2992057	2992057	2992057	1	2992057	2992057	2992342	37.95	37.96	2992057	2992057	2992057	2992057	2992057	2991772	1	1	1	1	0	0	0	1	0	0	0	0 + 0 part	0	99.993	1	0	2.44	0.53	2991376	2991376	2991376	2991376	2991376	2991376	2.9907e+06
nanopore_subset_2Gb_6-Pseudomonas_aeruginosa_complete	3	3	3	3	3	3	6792228	6792228	6792228	6792228	6792228	6792228	3	3640481	6792228	6792330	66.17	66.17	3640481	3640481	2963725	2963725	3.24961e+06	3.24957e+06	1	1	2	2	0	0	0	0	0	0	0	0 + 0 part	0	100	1	0	9.54	0.6	3640481	6792228	3640481	3640481	2963725	2963725	3.24961e+06
nanopore_subset_2Gb_6-Saccharomyces_cerevisiae	58	58	34	28	19	5	1129782	1129782	1058463	1018836	878101	295709	58	79817	1129782	12843354	38.34	38.15	42008	-	10518	-	40246.3	3540.3	11	-	28	-	9	6	250489	4	0	0	0	1 + 1 part	6505	8.693	1.003	0	453.73	169.19	79809	1120058	41764	-	7502	-	37783.2
nanopore_subset_2Gb_6-Salmonella_enterica_complete	1	1	1	1	1	1	4758099	4758099	4758099	4758099	4758099	4758099	1	4758099	4758099	4759746	52.17	52.19	4758099	4758099	4758099	4758099	4758099	4.75645e+06	1	1	1	1	4	1	4758099	1	0	0	0	0 + 1 part	2691	99.881	1	0	35.05	3.62	2940552	4755408	2940552	2940552	1812574	1812574	2.50778e+06
nanopore_subset_2Gb_6-Staphylococcus_aureus	6	4	3	2	1	1	2740647	2739042	2737427	2731443	2718709	2718709	6	2718709	2740647	2730326	32.85	32.85	2718709	2718709	2718709	2718709	2.69702e+06	2.70722e+06	1	1	1	1	4	2	18718	0	0	0	0	0 + 0 part	0	99.977	1.004	0	3.1	1.13	2718709	2740561	2718709	2718709	2718709	2718709	2.69698e+06
nanopore_subset_2Gb_7-Bacillus_subtilis	1	1	1	1	1	1	4045619	4045619	4045619	4045619	4045619	4045619	1	4045619	4045619	4045677	43.94	43.94	4045619	4045619	4045619	4045619	4045619	4045561	1	1	1	1	0	0	0	0	0	0	0	0 + 0 part	0	100	1	0	0.99	1.8	4045619	4045619	4045619	4045619	4045619	4045619	4045619
nanopore_subset_2Gb_7-Enterococcus_faecalis_complete	2	2	1	1	1	1	2847386	2847386	2845433	2845433	2845433	2845433	2	2845433	2847386	2845392	37.53	37.52	2845433	2845433	2845433	2845433	2.84348e+06	2.84548e+06	1	1	1	1	0	0	0	0	0	0	0	0 + 0 part	0	100	1.001	0	2.42	1.48	2845433	2847386	2845433	2845433	2845433	2845433	2.84348e+06
nanopore_subset_2Gb_7-Escherichia_coli	2	2	2	2	2	2	4875520	4875520	4875520	4875520	4875520	4875520	2	4765482	4875520	4875441	50.49	50.49	4765482	4765482	4765482	4765482	4660411	4.66049e+06	1	1	1	1	0	0	0	0	0	0	0	0 + 0 part	0	100	1	0	16.22	2.01	4765482	4875520	4765482	4765482	4765482	4765482	4660411
nanopore_subset_2Gb_7-Listeria_monocytogenes_complete	2	2	1	1	1	1	2993850	2993850	2992048	2992048	2992048	2992048	2	2992048	2993850	2992342	37.96	37.96	2992048	2992048	2992048	2992048	2.99025e+06	2.99176e+06	1	1	1	1	0	0	0	1	0	0	0	0 + 0 part	0	99.993	1.001	0	3.24	0.6	2992048	2993850	2992048	2992048	2992048	2992048	2.99025e+06
nanopore_subset_2Gb_7-Pseudomonas_aeruginosa_complete	2	2	2	2	2	2	6792229	6792229	6792229	6792229	6792229	6792229	2	6664221	6792229	6792330	66.17	66.17	6664221	6664221	6664221	6664221	6.54104e+06	6.54094e+06	1	1	1	1	0	0	0	0	0	0	0	0 + 0 part	0	100	1	0	9.88	0.74	6664221	6792229	6664221	6664221	6664221	6664221	6.54104e+06
nanopore_subset_2Gb_7-Saccharomyces_cerevisiae	128	127	56	45	31	6	1921248	1920543	1750155	1671310	1426874	452207	128	97874	1921248	12843354	37.46	38.15	39783	-	5896	-	41401.9	6193.4	18	-	53	-	7	7	248260	8	0	0	1	6 + 6 part	39452	14.548	1.005	0	356.49	159.37	97852	1878034	39773	-	3991	-	39716.2
nanopore_subset_2Gb_7-Salmonella_enterica_complete	2	2	2	1	1	1	4764178	4764178	4764178	4758036	4758036	4758036	2	4758036	4764178	4759746	52.18	52.19	4758036	4758036	4758036	4758036	4.75191e+06	4.75633e+06	1	1	1	1	4	1	4758036	0	0	0	0	0 + 0 part	0	99.931	1.002	0	1.66	0.57	2940564	4763916	2940564	2940564	1814956	1814956	2.50642e+06
nanopore_subset_2Gb_7-Staphylococcus_aureus	5	4	2	2	1	1	2743818	2742989	2737805	2737805	2718706	2718706	5	2718706	2743818	2730326	32.85	32.85	2718706	2718706	2718706	2718706	2693962	2.70727e+06	1	1	1	1	2	1	19099	1	0	0	0	0 + 0 part	0	99.999	1.005	0	1.75	0.95	2718706	2743728	2718706	2718706	2718706	2718706	2.6939e+06
nanopore_subset_2Gb_8-Bacillus_subtilis	1	1	0	0	0	0	1776	1776	0	0	0	0	1	1776	1776	4045677	49.72	43.94	1776	-	1776	-	1776	0.8	1	-	1	-	0	0	0	0	0	0	0	0 + 0 part	0	0.036	1.002	0	2002.76	621.55	1448	1448	1448	-	-	-	1180.6
nanopore_subset_2Gb_8-Enterococcus_faecalis_complete	1	1	0	0	0	0	1817	1817	0	0	0	0	1	1817	1817	2845392	47.61	37.52	1817	-	1817	-	1817	1.2	1	-	1	-	0	0	0	0	0	0	0	0 + 0 part	0	0.064	0.997	0	2476.61	385.25	1817	1817	1817	-	1817	-	1817
nanopore_subset_2Gb_8-Escherichia_coli	5	5	5	5	4	3	4918149	4918149	4918149	4918149	4907465	4859811	5	3564775	4918149	4875441	50.49	50.49	3564775	3564775	1185027	1185027	2.8723e+06	2.89746e+06	1	1	2	2	0	0	0	1	0	0	0	0 + 1 part	659	100	1.009	0	37.15	3.78	3564116	4917490	3564116	3564116	1185027	1185027	2.87134e+06
nanopore_subset_2Gb_8-Pseudomonas_aeruginosa_complete	2	2	2	2	2	2	6792229	6792229	6792229	6792229	6792229	6792229	2	4229854	6792229	6792330	66.17	66.17	4229854	4229854	2562375	2562375	3.6008e+06	3.60074e+06	1	1	2	2	0	0	0	0	0	0	0	0 + 0 part	0	100	1	0	20.69	0.96	4229854	6792224	4229854	4229854	2562370	2562370	3.60079e+06
nanopore_subset_2Gb_8-Saccharomyces_cerevisiae	149	146	55	42	26	7	1750478	1748442	1537363	1447554	1185255	508481	149	89764	1750478	12843354	37.32	38.15	39263	-	3974	-	39410.2	5371.4	16	-	65	-	7	6	300951	4	0	0	0	7 + 4 part	28794	13.341	1.003	0	352.45	150.05	83745	1718809	31997	-	2424	-	35039.4
nanopore_subset_2Gb_8-Salmonella_enterica_complete	3	3	2	2	1	1	4763665	4763665	4762069	4762069	4751317	4751317	3	4751317	4763665	4759746	52.18	52.19	4751317	4751317	4751317	4751317	4.73903e+06	4.74293e+06	1	1	1	1	4	1	4751317	0	0	0	0	0 + 0 part	0	99.826	1.003	0	17.63	1.51	2940450	4763431	2940450	2940450	635803	635803	2.18854e+06
nanopore_subset_2Gb_8-Staphylococcus_aureus	3	3	1	1	0	0	17944	17944	12731	12731	0	0	3	12731	17944	2730326	31.58	32.85	12731	-	2218	-	9806.5	64.4	1	-	3	-	2	1	12731	0	0	0	0	0 + 0 part	0	0.423	1.549	0	0	27.96	6336	17884	6335	-	2218	-	5247.8
nanopore_subset_2Gb_9-Bacillus_subtilis	2	2	1	1	1	1	4047308	4047308	4045610	4045610	4045610	4045610	2	4045610	4047308	4045677	43.94	43.94	4045610	4045610	4045610	4045610	4.04391e+06	4.04554e+06	1	1	1	1	0	0	0	0	0	0	0	0 + 0 part	0	100	1	0	0.99	1.78	4045610	4047307	4045610	4045610	4045610	4045610	4.04391e+06
nanopore_subset_2Gb_9-Enterococcus_faecalis_complete	2	2	1	1	1	1	2847400	2847400	2845454	2845454	2845454	2845454	2	2845454	2847400	2845392	37.53	37.52	2845454	2845454	2845454	2845454	2.84351e+06	2.84552e+06	1	1	1	1	0	0	0	0	0	0	0	0 + 0 part	0	100	1.001	0	2.63	1.62	2845454	2847400	2845454	2845454	2845454	2845454	2.84351e+06
nanopore_subset_2Gb_9-Escherichia_coli	5	5	5	5	3	2	4915019	4915019	4915019	4915019	4887294	4858830	5	4748824	4915019	4875441	50.48	50.49	4748824	4748824	4748824	4748824	4.59096e+06	4.62823e+06	1	1	1	1	2	1	28464	0	0	0	0	0 + 1 part	1541	100	1.008	0	27.76	2.77	4748824	4913478	4748824	4748824	4748824	4748824	4.59092e+06
nanopore_subset_2Gb_9-Listeria_monocytogenes_complete	1	1	1	1	1	1	2992057	2992057	2992057	2992057	2992057	2992057	1	2992057	2992057	2992342	37.95	37.96	2992057	2992057	2992057	2992057	2992057	2991772	1	1	1	1	0	0	0	1	0	0	0	0 + 0 part	0	99.992	1	0	3.31	0.64	2992033	2992033	2992033	2992033	2992033	2992033	2992009
nanopore_subset_2Gb_9-Pseudomonas_aeruginosa_complete	2	2	2	2	2	2	6773968	6773968	6773968	6773968	6773968	6773968	2	6106767	6773968	6792330	66.18	66.17	6106767	6106767	6106767	667201	5.571e+06	5.55594e+06	1	1	1	2	0	0	0	0	0	0	0	0 + 0 part	0	99.731	1	0	9.49	0.61	6106767	6773940	6106767	6106767	6106767	667173	5.57099e+06
nanopore_subset_2Gb_9-Saccharomyces_cerevisiae	111	111	58	45	28	5	1694869	1694869	1566568	1475919	1199113	362830	111	91896	1694869	12843354	37.39	38.15	34130	-	6178	-	38653.3	5100.9	17	-	51	-	10	10	378883	3	0	0	1	1 + 4 part	14871	13.014	1.004	0	362.6	196.77	91896	1678139	30405	-	5326	-	34663.9
nanopore_subset_2Gb_9-Salmonella_enterica_complete	4	4	3	3	2	2	4745297	4745297	4743707	4743707	4732941	4732941	4	3994293	4745297	4759746	52.18	52.19	3994293	3994293	738648	738648	3.47715e+06	3.46659e+06	1	1	2	2	4	1	3994293	0	0	0	0	0 + 0 part	0	99.663	1	0	9.76	1.12	2940553	4745063	2940553	2940553	628066	628066	2.05806e+06
nanopore_subset_2Gb_9-Staphylococcus_aureus	6	5	2	1	1	1	2738307	2737473	2725074	2718709	2718709	2718709	6	2718709	2738307	2730326	32.88	32.85	2718709	2718709	2718709	2718709	2.69929e+06	2.70718e+06	1	1	1	1	1	1	4429	1	0	0	0	0 + 0 part	0	100	1.003	0	6.83	2.12	2718709	2738071	2718709	2718709	2718709	2718709	2.69928e+06
nanopore_subset_500Mb_1-Bacillus_subtilis	31	31	13	10	10	7	4022503	4022503	3982581	3961626	3961626	3850824	31	1282140	4022503	4045677	43.92	43.94	1170363	1170363	183995	183995	863240	858296	2	2	6	6	0	0	0	0	0	0	0	0 + 0 part	0	99.426	1	0	2.93	5.05	1282138	4022396	1170363	1170363	183995	183995	863235
nanopore_subset_500Mb_1-Enterococcus_faecalis_complete	1	1	1	1	1	1	2876193	2876193	2876193	2876193	2876193	2876193	1	2876193	2876193	2845392	37.49	37.52	2876193	2876193	2876193	2876193	2876193	2.90733e+06	1	1	1	1	1	1	2876193	0	0	0	0	0 + 0 part	0	100	1.011	0	2.64	1.74	2173420	2876193	2173420	2173420	702773	702773	1.81408e+06
nanopore_subset_500Mb_1-Escherichia_coli	67	67	50	40	31	26	4067939	4067939	4016168	3941183	3813293	3631271	67	556108	4067939	4875441	50.65	50.49	142016	136536	44007	-	196156	163668	9	12	27	-	1	1	9581	1	0	0	0	0 + 2 part	1558	83.221	1.002	0	37.75	3.59	556108	4065766	142016	136536	44007	-	196132
nanopore_subset_500Mb_1-Listeria_monocytogenes_complete	1	1	1	1	1	1	3002138	3002138	3002138	3002138	3002138	3002138	1	3002138	3002138	2992342	37.94	37.96	3002138	3002138	3002138	3002138	3002138	3.01197e+06	1	1	1	1	0	0	0	1	0	0	0	0 + 0 part	0	99.993	1.003	0	3.5	1.6	3002138	3002138	3002138	3002138	3002138	3002138	3002138
nanopore_subset_500Mb_1-Pseudomonas_aeruginosa_complete	278	278	121	86	52	23	3957126	3957126	3579943	3332864	2783296	1688060	278	185820	3957126	6792330	66.29	66.17	48845	7988	5560	-	49786.1	29004.8	29	93	118	-	4	4	337682	1	0	0	0	1 + 1 part	2986	58.144	1	0	95.14	42.14	127645	3950996	43937	7972	5507	-	44911.5
nanopore_subset_500Mb_1-Saccharomyces_cerevisiae	13	13	4	3	0	0	70645	70645	48657	40067	0	0	13	14024	70645	12843354	17.98	38.15	12029	-	1999	-	9505.7	52.3	3	-	10	-	1	1	1993	0	0	0	0	0 + 2 part	1336	0.448	1.203	0	238.2	353.69	14024	69270	11995	-	1991	-	9305.3
nanopore_subset_500Mb_1-Salmonella_enterica_complete	12	12	11	10	9	9	4754214	4754214	4751753	4745753	4723582	4723582	12	1034933	4754214	4759746	52.16	52.19	658203	658203	296876	296876	704025	703206	3	3	7	7	7	4	1992473	0	0	0	0	0 + 2 part	10057	99.407	1.003	0	294.85	8.14	991637	4743784	531948	531948	184272	184272	558429
nanopore_subset_500Mb_1-Staphylococcus_aureus	1	1	1	1	1	1	2718706	2718706	2718706	2718706	2718706	2718706	1	2718706	2718706	2730326	32.86	32.85	2718706	2718706	2718706	2718706	2718706	2.70714e+06	1	1	1	1	0	0	0	0	0	0	0	0 + 0 part	0	99.577	1	0	1.14	0.81	2718706	2718706	2718706	2718706	2718706	2718706	2718706
nanopore_subset_500Mb_10-Bacillus_subtilis	4	4	4	4	4	4	4046451	4046451	4046451	4046451	4046451	4046451	4	1466499	4046451	4045677	43.94	43.94	1444435	1444435	751456	751456	1.2231e+06	1.22333e+06	2	2	3	3	0	0	0	0	0	0	0	0 + 0 part	0	100	1	0	2.35	4	1466499	4046399	1444435	1444435	751430	751430	1.22308e+06
nanopore_subset_500Mb_10-Enterococcus_faecalis_complete	1	1	1	1	1	1	2873243	2873243	2873243	2873243	2873243	2873243	1	2873243	2873243	2845392	37.5	37.52	2873243	2873243	2873243	2873243	2873243	2.90137e+06	1	1	1	1	1	1	2873243	0	0	0	0	0 + 0 part	0	100	1.01	0	2.37	1.64	2171291	2873243	2171291	2171291	701952	701952	1.81232e+06
nanopore_subset_500Mb_10-Escherichia_coli	73	73	57	49	42	28	5171058	5171058	5122254	5068515	4956002	4476943	73	1219190	5171058	4875441	50.74	50.49	142173	182025	35711	56010	389155	412751	8	7	33	27	0	0	0	1	0	0	1	0 + 4 part	880572	87.906	1.001	0	313.53	9.28	368365	4289858	108014	110017	-	-	127379
nanopore_subset_500Mb_10-Listeria_monocytogenes_complete	1	1	1	1	1	0	35760	35760	35760	35760	35760	0	1	35760	35760	2992342	34.39	37.96	35760	-	35760	-	35760	427.4	1	-	1	-	0	0	0	0	0	0	0	0 + 0 part	0	1.195	1	0	11.19	19.57	35760	35760	35760	-	35760	-	35760
nanopore_subset_500Mb_10-Pseudomonas_aeruginosa_complete	256	256	101	73	52	15	3553877	3553877	3166408	2975174	2596353	1224318	256	153909	3553877	6792330	66.23	66.17	41925	2005	4491	-	48761.4	25512.9	28	177	108	-	11	10	227723	3	0	0	0	0 + 6 part	7120	52.154	1	0	83.95	40.3	147248	3543738	41913	2000	4240	-	47854.2
nanopore_subset_500Mb_10-Saccharomyces_cerevisiae	3	3	2	2	2	0	79413	79413	76741	76741	76741	0	3	43107	79413	12843354	38.23	38.15	43107	-	33634	-	37734.4	233.3	1	-	2	-	0	0	0	1	0	0	0	0 + 0 part	0	0.617	1.002	0	376.64	88.18	43107	79386	43107	-	33634	-	37732.6
nanopore_subset_500Mb_10-Salmonella_enterica_complete	14	14	11	11	10	9	2669462	2669462	2665041	2665041	2650929	2601743	14	920243	2669462	4759746	51.96	52.19	345128	116000	116000	-	473771	265710	3	8	8	-	0	0	0	0	0	0	0	1 + 0 part	2001	56	1	0	27.9	1.27	920208	2666772	345128	116000	116000	-	473691
nanopore_subset_500Mb_10-Staphylococcus_aureus	1	1	1	1	1	1	2718712	2718712	2718712	2718712	2718712	2718712	1	2718712	2718712	2730326	32.86	32.85	2718712	2718712	2718712	2718712	2718712	2.70715e+06	1	1	1	1	0	0	0	0	0	0	0	0 + 0 part	0	99.577	1	0	1.25	0.77	2718712	2718712	2718712	2718712	2718712	2718712	2718712
nanopore_subset_500Mb_2-Bacillus_subtilis	19	19	7	7	7	7	4045872	4045872	4016986	4016986	4016986	4016986	19	1548204	4045872	4045677	43.91	43.94	990311	990311	258087	258087	966363	966410	2	2	5	5	0	0	0	0	0	0	0	0 + 0 part	0	99.998	1	0	96.99	11.42	1548204	4045770	990311	990311	258045	258045	966358
nanopore_subset_500Mb_2-Enterococcus_faecalis_complete	1	1	1	1	1	0	35768	35768	35768	35768	35768	0	1	35768	35768	2845392	34.39	37.52	35768	-	35768	-	35768	449.6	1	-	1	-	0	0	0	0	0	0	0	0 + 0 part	0	1.257	1	0	0	0	35768	35768	35768	-	35768	-	35768
nanopore_subset_500Mb_2-Escherichia_coli	107	107	70	59	40	29	4406073	4406073	4291399	4212097	3930546	3510867	107	444071	4406073	4875441	50.53	50.49	106011	100021	24006	2001	141603	127971	13	15	42	98	1	1	4002	0	0	0	0	1 + 1 part	21064	89.539	1.004	0	487.28	11.61	444071	4384308	106011	100021	24006	-	141501
nanopore_subset_500Mb_2-Pseudomonas_aeruginosa_complete	342	342	145	90	57	26	4521465	4521465	4046772	3644322	3110029	1980321	342	144815	4521465	6792330	66.11	66.17	47894	17319	4765	-	49635.3	33040.9	32	71	150	-	5	5	216138	1	0	0	0	1 + 3 part	8432	65.496	1.014	0	72.36	38.02	133888	4510582	47862	15998	4038	-	47253.7
nanopore_subset_500Mb_2-Saccharomyces_cerevisiae	4	4	3	2	1	1	90805	90805	86807	81239	62154	62154	4	62154	90805	12843354	19.23	38.15	62154	-	5568	-	47071.7	332.8	1	-	3	-	1	1	62154	0	0	0	0	0 + 0 part	0	0.705	1.001	0	95.95	240.43	55525	90671	55525	-	5536	-	38932.7
nanopore_subset_500Mb_2-Salmonella_enterica_complete	16	16	16	15	14	12	3974954	3974954	3974954	3969931	3959282	3905795	16	1897412	3974954	4759746	51.96	52.19	460089	391347	92409	-	1.05394e+06	880164	2	3	8	-	6	4	937009	1	0	0	1	0 + 3 part	31329	82.426	1.005	0	247.31	10.75	1897412	3943292	423147	391347	85990	-	1.03691e+06
nanopore_subset_500Mb_2-Staphylococcus_aureus	2	2	0	0	0	0	5262	5262	0	0	0	0	2	3018	5262	2730326	28.91	32.85	3018	-	2244	-	2687.9	5.2	1	-	2	-	0	0	0	0	0	0	0	0 + 0 part	0	0.191	1	0	0	0	2992	5208	2992	-	2216	-	2634.5
nanopore_subset_500Mb_3-Bacillus_subtilis	38	38	15	13	13	13	4019765	4019765	3963461	3951430	3951430	3951430	38	672981	4019765	4045677	43.9	43.94	441006	441006	143455	143455	428423	425679	4	4	10	10	0	0	0	0	0	0	0	0 + 0 part	0	99.337	1	0	27.99	6.77	672954	4019628	441006	441006	143455	143455	428404
nanopore_subset_500Mb_3-Enterococcus_faecalis_complete	1	1	1	1	1	1	2845424	2845424	2845424	2845424	2845424	2845424	1	2845424	2845424	2845392	37.52	37.52	2845424	2845424	2845424	2845424	2845424	2845456	1	1	1	1	0	0	0	0	0	0	0	0 + 0 part	0	100	1	0	21.26	2.53	2845424	2845424	2845424	2845424	2845424	2845424	2845424
nanopore_subset_500Mb_3-Escherichia_coli	85	85	65	55	47	32	4493733	4493733	4445964	4385437	4262687	3694108	85	347083	4493733	4875441	50.5	50.49	105679	100017	38009	8002	135202	124616	13	15	41	56	2	2	383644	1	0	0	1	1 + 3 part	10745	91.143	1.009	0	277.11	8.68	313586	4482742	105547	98031	37982	6002	124226
nanopore_subset_500Mb_3-Listeria_monocytogenes_complete	2	2	2	2	2	2	2984281	2984281	2984281	2984281	2984281	2984281	2	2020586	2984281	2992342	37.94	37.96	2020586	2020586	963695	963695	1.67929e+06	1.67477e+06	1	1	2	2	0	0	0	1	0	0	0	0 + 0 part	0	99.734	1	0	19.44	2.41	2020586	2984281	2020586	2020586	963695	963695	1.67929e+06
nanopore_subset_500Mb_3-Pseudomonas_aeruginosa_complete	331	331	132	90	58	24	4393498	4393498	3917073	3632560	3118987	1853064	331	125943	4393498	6792330	66.29	66.17	42279	15981	4007	-	49331.4	31909.1	32	73	141	-	3	3	39108	2	0	0	0	1 + 3 part	4547	64.571	1	0	46.64	34.9	125943	4386710	42239	15740	4004	-	49220.3
nanopore_subset_500Mb_3-Saccharomyces_cerevisiae	5	5	3	3	1	1	99453	99453	95434	95434	66114	66114	5	66114	99453	12843354	21.79	38.15	66114	-	11075	-	48612.6	376.4	1	-	3	-	0	0	0	0	0	0	1	0 + 1 part	9662	0.664	1.053	0	35.64	216.06	66114	89791	66114	-	610	-	45590.8
nanopore_subset_500Mb_3-Salmonella_enterica_complete	20	20	18	18	18	16	4517082	4517082	4513708	4513708	4513708	4434910	20	657946	4517082	4759746	52.13	52.19	358069	358069	140038	97847	373028	354010	5	5	13	15	4	2	449551	2	0	0	0	0 + 2 part	187429	90.569	1.004	0	247.77	10	574527	4328182	356801	307282	97847	34009	336252
nanopore_subset_500Mb_3-Staphylococcus_aureus	3	3	1	0	0	0	9870	9870	6360	0	0	0	3	6360	9870	2730326	31.36	32.85	6360	-	1295	-	4765.2	17.2	1	-	3	-	0	0	0	0	0	0	0	0 + 1 part	990	0.324	1	0	180.79	11.3	6330	8850	6330	-	-	-	4381.6
nanopore_subset_500Mb_4-Bacillus_subtilis	40	40	15	12	10	10	3915988	3915988	3855445	3827489	3791378	3791378	40	738348	3915988	4045677	43.88	43.94	560184	498000	140059	140059	509944	493597	3	4	8	8	0	0	0	0	0	0	0	0 + 1 part	1576	96.253	1.005	0	60.99	14.56	738348	3914006	560184	498000	140059	140059	509940
nanopore_subset_500Mb_4-Enterococcus_faecalis_complete	1	1	1	1	1	1	274086	274086	274086	274086	274086	274086	1	274086	274086	2845392	38.69	37.52	274086	-	274086	-	274086	26401.7	1	-	1	-	0	0	0	0	0	0	0	0 + 0 part	0	9.633	1	0	96.32	7.66	274086	274086	274086	-	274086	-	274086
nanopore_subset_500Mb_4-Escherichia_coli	65	65	51	45	35	24	4368890	4368890	4334632	4291382	4127520	3755698	65	348038	4368890	4875441	50.52	50.49	154029	148220	35508	-	181848	162954	9	10	29	-	0	0	0	1	0	0	0	0 + 2 part	4520	89.487	1	0	583.45	14.03	348038	4362849	154029	148220	34047	-	181760
nanopore_subset_500Mb_4-Pseudomonas_aeruginosa_complete	329	329	119	86	53	25	4291645	4291645	3785206	3550195	3019199	1945695	329	117195	4291645	6792330	66.4	66.17	45975	13934	3989	-	50082.5	31644	30	74	138	-	4	4	117827	4	0	0	0	1 + 4 part	6833	62.699	1.005	0	67.55	38	117195	4281155	45961	13917	3981	-	49909.9
nanopore_subset_500Mb_4-Saccharomyces_cerevisiae	3	3	1	1	1	1	60218	60218	51729	51729	51729	51729	3	51729	60218	12843354	18.97	38.15	51729	-	4489	-	45037	211.2	1	-	2	-	1	1	51729	0	0	0	0	0 + 0 part	0	0.468	1.001	0	224.41	362.37	38414	60159	38414	-	4488	-	28031.3
nanopore_subset_500Mb_4-Salmonella_enterica_complete	16	16	11	11	11	10	3440913	3440913	3430043	3430043	3430043	3401627	16	768211	3440913	4759746	52	52.19	475231	426110	137759	-	515697	372807	3	4	8	-	5	3	793710	0	0	0	0	1 + 1 part	2995	72.108	1.002	0	87.88	3.84	768211	3437532	426110	243414	137631	-	476757
nanopore_subset_500Mb_4-Staphylococcus_aureus	1	1	0	0	0	0	4400	4400	0	0	0	0	1	4400	4400	2730326	48.82	32.85	4400	-	4400	-	4400	7.1	1	-	1	-	0	0	0	0	0	0	0	0 + 0 part	0	0.156	1.001	0	447.16	70.6	4249	4249	4249	-	4249	-	4103.2
nanopore_subset_500Mb_5-Bacillus_subtilis	17	17	10	9	8	8	4045528	4045528	4025769	4020503	4000505	4000505	17	1262457	4045528	4045677	43.91	43.94	801564	801564	206024	206024	734899	734872	2	2	7	7	1	1	3966	0	0	0	0	0 + 0 part	0	99.404	1.006	0	3.24	4.85	1262451	4045384	801564	801564	206000	206000	734888
nanopore_subset_500Mb_5-Enterococcus_faecalis_complete	2	2	2	2	2	1	2889443	2889443	2889443	2889443	2889443	2853680	2	2853680	2889443	2845392	37.48	37.52	2853680	2853680	2853680	2853680	2.8188e+06	2.86244e+06	1	1	1	1	1	1	2853680	0	0	0	0	0 + 0 part	0	100	1.015	0	2.49	1.63	2160901	2889443	2160901	2160901	692779	692779	1.7826e+06
nanopore_subset_500Mb_5-Escherichia_coli	81	81	66	54	42	33	4487568	4487568	4446279	4362319	4193087	3850546	81	344697	4487568	4875441	50.57	50.49	107492	106035	40012	8003	126218	116176	15	16	38	58	6	5	392853	1	0	0	0	2 + 3 part	13042	91.02	1.008	0	1994.85	42.56	344692	4473361	107492	106035	39841	8002	125261
nanopore_subset_500Mb_5-Listeria_monocytogenes_complete	6	6	4	3	3	3	3001691	3001691	2997714	2992373	2992373	2992373	6	2104157	3001691	2992342	37.89	37.96	2104157	2104157	652174	652174	1.63526e+06	1640374	1	1	2	2	0	0	0	1	0	0	0	0 + 0 part	0	99.504	1.008	0	2.27	1.17	2104157	3001662	2104157	2104157	652174	652174	1.63526e+06
nanopore_subset_500Mb_5-Pseudomonas_aeruginosa_complete	362	362	150	111	55	21	4622426	4622426	4112194	3825885	2874735	1588499	362	153977	4622426	6792330	66.14	66.17	35979	17972	4009	-	44070.3	29991.5	38	80	161	-	2	2	62305	6	0	0	0	1 + 2 part	4828	67.816	1.001	0	81.91	43	153977	4611213	35979	17957	4003	-	43888.8
nanopore_subset_500Mb_5-Saccharomyces_cerevisiae	13	13	5	4	1	0	101856	101856	78287	72309	28047	0	13	28047	101856	12843354	23.23	38.15	15983	-	2282	-	15626.7	123.9	3	-	9	-	1	1	28047	0	0	0	1	0 + 1 part	9661	0.683	1.05	0	131.43	384.51	27571	92066	10033	-	445	-	12453.6
nanopore_subset_500Mb_5-Salmonella_enterica_complete	10	10	8	7	4	4	585963	585963	582365	574366	520116	520116	10	183557	585963	4759746	52.29	52.19	140499	-	23048	-	126501	15573.3	2	-	5	-	0	0	0	0	0	0	0	1 + 1 part	10964	12.078	1	0	288.94	15.66	183557	574863	137534	-	23037	-	124983
nanopore_subset_500Mb_5-Staphylococcus_aureus	4	4	2	2	1	1	2736673	2736673	2731440	2731440	2718709	2718709	4	2718709	2736673	2730326	32.85	32.85	2718709	2718709	2718709	2718709	2.70093e+06	2.70721e+06	1	1	1	1	2	1	12731	0	0	0	0	0 + 0 part	0	100	1.002	0	0.99	0.84	2718709	2736589	2718709	2718709	2718709	2718709	2.7009e+06
nanopore_subset_500Mb_6-Bacillus_subtilis	35	35	14	11	10	10	4034325	4034325	3990189	3972659	3952658	3952658	35	1028236	4034325	4045677	43.93	43.94	468191	468191	206092	206092	554118	552563	3	3	8	8	0	0	0	0	0	0	0	0 + 0 part	0	99.715	1	0	30.49	5.9	1028236	4034152	468191	468191	206092	206092	554105
nanopore_subset_500Mb_6-Enterococcus_faecalis_complete	1	1	1	1	1	1	2845409	2845409	2845409	2845409	2845409	2845409	1	2845409	2845409	2845392	37.52	37.52	2845409	2845409	2845409	2845409	2845409	2845426	1	1	1	1	0	0	0	0	0	0	0	0 + 0 part	0	99.999	1	0	21.3	2.53	2845409	2845409	2845409	2845409	2845409	2845409	2845409
nanopore_subset_500Mb_6-Escherichia_coli	63	63	49	38	29	24	4723018	4723018	4677299	4607209	4468080	4265423	63	370604	4723018	4875441	50.51	50.49	232018	230041	53958	45290	211868	205245	8	9	24	27	6	4	641563	1	0	0	0	0 + 4 part	135439	93.503	1.006	0	89.61	6.85	370604	4586563	216048	216048	34007	16003	192549
nanopore_subset_500Mb_6-Listeria_monocytogenes_complete	1	1	1	1	1	1	2992023	2992023	2992023	2992023	2992023	2992023	1	2992023	2992023	2992342	37.95	37.96	2992023	2992023	2992023	2992023	2992023	2991704	1	1	1	1	0	0	0	1	0	0	0	0 + 0 part	0	99.993	1	0	22.13	2.41	2992023	2992023	2992023	2992023	2992023	2992023	2992023
nanopore_subset_500Mb_6-Pseudomonas_aeruginosa_complete	320	320	136	89	58	23	4140142	4140142	3673898	3317721	2821854	1579193	320	97861	4140142	6792330	66.2	66.17	37999	9969	4014	-	41189.3	25106.2	34	97	148	-	7	7	217766	3	0	0	0	3 + 2 part	9088	60.705	1.001	0	89.43	46.54	97861	4127274	37940	9912	3993	-	40270.1
nanopore_subset_500Mb_6-Saccharomyces_cerevisiae	12	12	6	4	2	1	148150	148150	132659	120724	83421	56077	12	56077	148150	12843354	29.42	38.15	27344	-	4116	-	32119.1	370.5	2	-	7	-	2	2	79792	0	0	0	1	0 + 2 part	19909	0.928	1.073	0	340.81	318.15	37958	127929	13580	-	-	-	16100.9
nanopore_subset_500Mb_6-Salmonella_enterica_complete	12	12	10	9	8	8	4782965	4782965	4776885	4770883	4751796	4751796	12	1649716	4782965	4759746	52.14	52.19	870020	870020	211885	211885	955269	959929	2	2	6	6	7	2	1596107	0	0	0	0	0 + 2 part	182512	96.354	1.003	0	86.75	5.17	1649716	4600425	504866	504866	190043	190043	798035
nanopore_subset_500Mb_6-Staphylococcus_aureus	2	2	1	1	0	0	15721	15721	12732	12732	0	0	2	12732	15721	2730326	31.9	32.85	12732	-	2989	-	10879.6	62.6	1	-	2	-	2	1	12732	0	0	0	0	0 + 0 part	0	0.342	1.679	0	395.89	44.7	6337	15661	6335	-	2989	-	5675.5
nanopore_subset_500Mb_7-Bacillus_subtilis	25	25	14	12	12	11	4040123	4040123	4016148	4005006	4005006	3973010	25	912841	4040123	4045677	43.93	43.94	617764	617764	174011	174011	580098	579302	3	3	8	8	0	0	0	0	0	0	0	0 + 0 part	0	99.046	1.008	0	4.68	8.59	912821	4039283	617737	617737	174011	174011	580028
nanopore_subset_500Mb_7-Enterococcus_faecalis_complete	1	1	1	1	1	1	2845443	2845443	2845443	2845443	2845443	2845443	1	2845443	2845443	2845392	37.52	37.52	2845443	2845443	2845443	2845443	2845443	2845494	1	1	1	1	0	0	0	0	0	0	0	0 + 0 part	0	100	1	0	2.42	1.37	2845443	2845443	2845443	2845443	2845443	2845443	2845443
nanopore_subset_500Mb_7-Escherichia_coli	86	86	59	47	34	28	4398345	4398345	4325141	4243930	4015902	3777216	86	298055	4398345	4875441	50.49	50.49	166029	132020	38003	2001	153750	138704	10	12	33	81	0	0	0	1	0	0	0	0 + 3 part	20234	89.644	1.002	0	71.78	6.33	298055	4377498	166029	132020	34998	-	152847
nanopore_subset_500Mb_7-Listeria_monocytogenes_complete	4	4	3	3	3	3	2992078	2992078	2990079	2990079	2990079	2990079	4	2034587	2992078	2992342	37.95	37.96	2034587	2034587	726245	726245	1.57734e+06	1.5772e+06	1	1	2	2	0	0	0	1	0	0	0	0 + 0 part	0	99.951	1	0	2.57	1.3	2034577	2990803	2034577	2034577	724980	724980	1.57672e+06
nanopore_subset_500Mb_7-Pseudomonas_aeruginosa_complete	323	323	120	85	52	27	4220633	4220633	3732649	3484563	2958033	2079947	323	117841	4220633	6792330	66.15	66.17	49850	11952	4000	-	50902.1	31629.7	28	78	136	-	5	5	354616	4	0	0	0	3 + 6 part	10544	61.645	1.005	0	86.93	42.24	109912	4206870	47163	11943	3995	-	47460.9
nanopore_subset_500Mb_7-Saccharomyces_cerevisiae	9	9	5	3	1	0	85980	85980	75192	61190	33150	0	9	33150	85980	12843354	18.28	38.15	16022	-	4796	-	19016.2	127.3	2	-	6	-	1	1	33150	0	0	0	0	0 + 1 part	597	0.661	1.003	0	83.35	220.7	30855	85184	16022	-	2295	-	17281.7
nanopore_subset_500Mb_7-Salmonella_enterica_complete	15	15	14	13	12	12	4845801	4845801	4844205	4838923	4823168	4823168	15	1031685	4845801	4759746	52.15	52.19	414036	414036	235824	313802	536815	546521	4	4	10	9	3	2	1445721	0	0	0	0	0 + 2 part	152450	98.358	1.002	0	175.06	7.4	667672	4691559	362312	362312	233452	233452	414682
nanopore_subset_500Mb_7-Staphylococcus_aureus	1	1	1	1	1	1	2718701	2718701	2718701	2718701	2718701	2718701	1	2718701	2718701	2730326	32.86	32.85	2718701	2718701	2718701	2718701	2718701	2.70713e+06	1	1	1	1	0	0	0	0	0	0	0	0 + 0 part	0	99.577	1	0	1.25	0.77	2718701	2718701	2718701	2718701	2718701	2718701	2718701
nanopore_subset_500Mb_8-Bacillus_subtilis	30	30	14	14	10	9	4053030	4053030	4010996	4010996	3940345	3908351	30	892348	4053030	4045677	43.87	43.94	738191	738191	128027	128027	633580	634731	3	3	7	7	1	1	81879	0	0	0	0	0 + 0 part	0	99.264	1.009	0	82.59	13.32	892348	4052560	738191	738191	128027	128027	633330
nanopore_subset_500Mb_8-Escherichia_coli	70	70	47	39	28	24	3906749	3906749	3846645	3793047	3598510	3455061	70	398047	3906749	4875441	50.4	50.49	144027	124028	36039	-	161733	129599	10	13	26	-	1	1	24764	2	0	0	0	0 + 1 part	2523	79.387	1.008	0	254.52	6.72	398047	3901126	144027	124028	36039	-	161450
nanopore_subset_500Mb_8-Pseudomonas_aeruginosa_complete	264	264	108	77	55	21	3608685	3608685	3233487	3019880	2671193	1431833	264	121816	3608685	6792330	66.12	66.17	43517	2011	4158	-	44230	23498.9	29	158	112	-	5	5	98218	1	0	0	0	1 + 3 part	4332	53.004	1	0	74.24	36.29	121816	3601924	41968	2009	4009	-	43800.5
nanopore_subset_500Mb_8-Saccharomyces_cerevisiae	10	10	5	5	4	0	158636	158636	144384	144384	132400	0	10	40069	158636	12843354	22.32	38.15	32016	-	11984	-	29432.6	363.5	3	-	5	-	3	3	74082	0	0	0	0	0 + 1 part	1131	1.049	1.164	0	297.02	463.38	34021	156891	26288	-	7193	-	23913.9
nanopore_subset_500Mb_8-Salmonella_enterica_complete	8	8	8	8	8	8	3841137	3841137	3841137	3841137	3841137	3841137	8	1617840	3841137	4759746	52.12	52.19	764875	764875	177781	-	975769	787450	2	2	5	-	2	1	116825	0	0	0	0	0 + 1 part	941	80.676	1	0	371.82	8.05	1616899	3839795	764875	764875	177781	-	973324
nanopore_subset_500Mb_9-Bacillus_subtilis	24	24	9	9	9	8	4046992	4046992	4013494	4013494	4013494	3975541	24	880259	4046992	4045677	43.93	43.94	580221	580221	296584	296584	600209	600404	3	3	7	7	0	0	0	0	0	0	0	0 + 0 part	0	99.953	1	0	40.27	6.92	880253	4045173	580221	580221	296584	296584	600035
nanopore_subset_500Mb_9-Enterococcus_faecalis_complete	2	2	1	1	1	1	2847370	2847370	2845425	2845425	2845425	2845425	2	2845425	2847370	2845392	37.53	37.52	2845425	2845425	2845425	2845425	2.84348e+06	2.84546e+06	1	1	1	1	0	0	0	0	0	0	0	0 + 0 part	0	100	1.001	0	36.17	3.51	2845425	2847363	2845425	2845425	2845425	2845425	2.84348e+06
nanopore_subset_500Mb_9-Escherichia_coli	79	79	52	45	32	28	4691061	4691061	4617445	4564945	4329512	4180750	79	640088	4691061	4875441	50.55	50.49	182060	168029	48012	24005	218085	209837	9	10	29	35	4	3	125708	2	0	0	0	1 + 5 part	76509	94.289	1.004	0	912.94	20.52	640088	4614310	182060	168029	36013	17078	216896
nanopore_subset_500Mb_9-Pseudomonas_aeruginosa_complete	325	325	123	93	57	26	4549829	4549829	4075097	3860137	3232941	2107710	325	145766	4549829	6792330	66.25	66.17	45990	22067	4222	-	53040	35528.7	30	64	128	-	5	5	87190	2	0	0	0	4 + 4 part	11477	66.757	1	0	55.24	31.42	145766	4534962	45990	22007	4047	-	52886.3
nanopore_subset_500Mb_9-Saccharomyces_cerevisiae	5	5	3	3	2	0	81239	81239	75255	75255	58109	0	5	30062	81239	12843354	16.88	38.15	28047	-	17146	-	24671.1	156.1	2	-	3	-	1	1	30062	0	0	0	0	0 + 0 part	0	0.63	1.003	0	81.25	267.13	28043	81235	24697	-	5365	-	21406.3
nanopore_subset_500Mb_9-Salmonella_enterica_complete	9	9	6	6	6	5	3255240	3255240	3249310	3249310	3249310	3214708	9	891753	3255240	4759746	51.93	52.19	864610	726161	530158	-	735176	502795	2	3	4	-	4	2	1066636	3	0	0	0	0 + 2 part	93817	66.421	1	0	56.27	4.02	891753	3161398	530158	528183	335460	-	616769
nanopore_subset_500Mb_9-Staphylococcus_aureus	1	1	0	0	0	0	4456	4456	0	0	0	0	1	4456	4456	2730326	48.09	32.85	4456	-	4456	-	4456	7.3	1	-	1	-	0	0	0	0	0	0	0	0 + 0 part	0	0.163	1	0	44.88	22.44	4456	4456	4456	-	4456	-	4456
nanopore_subset_5Gb_1-Bacillus_subtilis	1	1	1	1	1	1	4045468	4045468	4045468	4045468	4045468	4045468	1	4045468	4045468	4045677	43.9	43.94	4045468	4045468	4045468	4045468	4045468	4045259	1	1	1	1	0	0	0	0	0	0	0	0 + 0 part	0	100	1	0	97.07	8.13	4045468	4045468	4045468	4045468	4045468	4045468	4045468
nanopore_subset_5Gb_1-Escherichia_coli	2	2	2	2	2	2	4875497	4875497	4875497	4875497	4875497	4875497	2	4765490	4875497	4875441	50.49	50.49	4765490	4765490	4765490	4765490	4.66045e+06	4.6605e+06	1	1	1	1	0	0	0	0	0	0	0	0 + 0 part	0	100	1	0	17.23	1.95	4765490	4875497	4765490	4765490	4765490	4765490	4.66045e+06
nanopore_subset_5Gb_1-Pseudomonas_aeruginosa_complete	1	1	1	1	1	1	6792217	6792217	6792217	6792217	6792217	6792217	1	6792217	6792217	6792330	66.17	66.17	6792217	6792217	6792217	6792217	6792217	6792104	1	1	1	1	0	0	0	0	0	0	0	0 + 0 part	0	100	1	0	9.45	0.56	6792217	6792217	6792217	6792217	6792217	6792217	6792217
nanopore_subset_5Gb_1-Saccharomyces_cerevisiae	474	471	202	148	107	63	10028331	10026381	9399731	9029407	8334295	6713137	474	520619	10028331	12843354	38.07	38.15	81204	53934	10014	-	107037	83576.3	37	58	148	-	54	38	2822223	28	0	0	1	1 + 9 part	39369	76.687	1.007	0	292.42	113.09	520304	9918011	63772	47991	6926	-	94648.3
nanopore_subset_5Gb_1-Salmonella_enterica_complete	1	1	1	1	1	1	4758051	4758051	4758051	4758051	4758051	4758051	1	4758051	4758051	4759746	52.18	52.19	4758051	4758051	4758051	4758051	4758051	4.75636e+06	1	1	1	1	4	1	4758051	0	0	0	0	0 + 0 part	0	99.931	1	0	2	0.67	2940555	4757817	2940555	2940555	1814980	1814980	2509645
nanopore_subset_5Gb_1-Staphylococcus_aureus	3	3	1	1	1	0	32883	32883	25457	25457	25457	0	3	25457	32883	2730326	31.83	32.85	25457	-	4432	-	20578	247.8	1	-	2	-	6	2	29889	0	0	0	0	0 + 0 part	0	0.423	2.838	0	15.26	39.68	6335	32763	6334	-	2216	-	5451.9
nanopore_subset_5Gb_10-Bacillus_subtilis	3	3	1	1	1	1	4052287	4052287	4045620	4045620	4045620	4045620	3	4045620	4052287	4045677	43.95	43.94	4045620	4045620	4045620	4045620	4.03897e+06	4.04557e+06	1	1	1	1	0	0	0	1	0	0	0	0 + 0 part	0	100	1.002	0	3.08	3.31	4045620	4052073	4045620	4045620	4045620	4045620	4.03897e+06
nanopore_subset_5Gb_10-Enterococcus_faecalis_complete	3	2	1	1	1	1	2848005	2847281	2845439	2845439	2845439	2845439	3	2845439	2848005	2845392	37.53	37.52	2845439	2845439	2845439	2845439	2.84288e+06	2.84549e+06	1	1	1	1	0	0	0	0	0	0	0	0 + 0 part	0	100	1.001	0	2.42	1.65	2845439	2848005	2845439	2845439	2845439	2845439	2.84288e+06
nanopore_subset_5Gb_10-Escherichia_coli	4	4	3	3	2	2	4887595	4887595	4886562	4886562	4875510	4875510	4	4765515	4887595	4875441	50.49	50.49	4765515	4765515	4765515	4765515	4.64898e+06	4.66057e+06	1	1	1	1	0	0	0	0	0	0	0	0 + 0 part	0	100	1.002	0	19.99	2.68	4765515	4887565	4765515	4765515	4765515	4765515	4.64898e+06
nanopore_subset_5Gb_10-Listeria_monocytogenes_complete	2	2	1	1	1	1	2993433	2993433	2992042	2992042	2992042	2992042	2	2992042	2993433	2992342	37.96	37.96	2992042	2992042	2992042	2992042	2.99065e+06	2.99174e+06	1	1	1	1	0	0	0	1	0	0	0	0 + 0 part	0	99.993	1	0	2.27	0.6	2992042	2993429	2992042	2992042	2992042	2992042	2.99065e+06
nanopore_subset_5Gb_10-Pseudomonas_aeruginosa_complete	1	1	1	1	1	1	6792208	6792208	6792208	6792208	6792208	6792208	1	6792208	6792208	6792330	66.17	66.17	6792208	6792208	6792208	6792208	6792208	6792086	1	1	1	1	0	0	0	0	0	0	0	0 + 0 part	0	100	1	0	9.53	0.59	6792208	6792208	6792208	6792208	6792208	6792208	6792208
nanopore_subset_5Gb_10-Saccharomyces_cerevisiae	423	423	190	147	113	71	10697638	10697638	10140810	9852448	9248726	7637061	423	257631	10697638	12843354	38.14	38.15	91194	66013	17936	-	100618	83808.3	37	51	131	-	42	32	2750112	29	0	0	2	3 + 13 part	47073	81.732	1.011	0	306.72	110.93	257630	10615598	73059	59121	11965	-	89157.6
nanopore_subset_5Gb_10-Salmonella_enterica_complete	2	2	2	2	1	1	4774762	4774762	4774762	4774762	4758361	4758361	2	4758361	4774762	4759746	52.18	52.19	4758361	4758361	4758361	4758361	4.74207e+06	4.75703e+06	1	1	1	1	4	1	4758361	1	0	0	0	0 + 1 part	16033	99.928	1.001	0	6.35	1.18	2940569	4758704	2940569	2940569	1799477	1799477	2.4892e+06
nanopore_subset_5Gb_10-Staphylococcus_aureus	6	4	2	2	1	1	2738142	2736727	2731436	2731436	2718706	2718706	6	2718706	2738142	2730326	32.85	32.85	2718706	2718706	2718706	2718706	2.69947e+06	2.7072e+06	1	1	1	1	2	1	12730	0	0	0	0	0 + 0 part	0	100	1.003	0	1.42	1.24	2718706	2738077	2718706	2718706	2718706	2718706	2.69944e+06
nanopore_subset_5Gb_2-Bacillus_subtilis	1	1	1	1	1	1	4045620	4045620	4045620	4045620	4045620	4045620	1	4045620	4045620	4045677	43.94	43.94	4045620	4045620	4045620	4045620	4045620	4045563	1	1	1	1	0	0	0	0	0	0	0	0 + 0 part	0	100	1	0	0.91	1.9	4045620	4045620	4045620	4045620	4045620	4045620	4045620
nanopore_subset_5Gb_2-Enterococcus_faecalis_complete	3	2	1	1	1	1	2847908	2847359	2845437	2845437	2845437	2845437	3	2845437	2847908	2845392	37.53	37.52	2845437	2845437	2845437	2845437	2.84297e+06	2.84548e+06	1	1	1	1	0	0	0	0	0	0	0	0 + 0 part	0	100	1.001	0	2.74	1.65	2845437	2847908	2845437	2845437	2845437	2845437	2.84297e+06
nanopore_subset_5Gb_2-Escherichia_coli	3	3	3	3	2	1	4824289	4824289	4824289	4824289	4813237	4765589	3	4765589	4824289	4875441	50.57	50.49	4765589	4765589	4765589	4765589	4.7081e+06	4.6587e+06	1	1	1	1	0	0	0	1	0	0	0	0 + 1 part	1273	97.717	1.012	0	76.84	6.37	4764316	4823016	4764316	4764316	4764316	4764316	4.70558e+06
nanopore_subset_5Gb_2-Listeria_monocytogenes_complete	2	2	1	1	1	1	2993517	2993517	2992070	2992070	2992070	2992070	2	2992070	2993517	2992342	37.96	37.96	2992070	2992070	2992070	2992070	2.99062e+06	2.9918e+06	1	1	1	1	0	0	0	1	0	0	0	0 + 0 part	0	99.993	1	0	3.44	0.7	2992070	2993517	2992070	2992070	2992070	2992070	2.99062e+06
nanopore_subset_5Gb_2-Pseudomonas_aeruginosa_complete	1	1	1	1	1	1	6792216	6792216	6792216	6792216	6792216	6792216	1	6792216	6792216	6792330	66.17	66.17	6792216	6792216	6792216	6792216	6792216	6792102	1	1	1	1	0	0	0	0	0	0	0	0 + 0 part	0	100	1	0	9.54	0.54	6792216	6792216	6792216	6792216	6792216	6792216	6792216
nanopore_subset_5Gb_2-Saccharomyces_cerevisiae	416	416	190	135	106	68	10140449	10140449	9615882	9228148	8750023	7316957	416	244114	10140449	12843354	38.31	38.15	89875	68026	12036	-	101706	80302.2	36	53	127	-	27	22	1995610	25	0	0	0	3 + 11 part	31361	77.583	1.01	0	312.87	116.58	244108	10064885	78083	55977	10353	-	90478.7
nanopore_subset_5Gb_2-Salmonella_enterica_complete	3	3	2	2	1	1	4764806	4764806	4763212	4763212	4752317	4752317	3	4752317	4764806	4759746	52.17	52.19	4752317	4752317	4752317	4752317	4.73989e+06	4.74493e+06	1	1	1	1	4	1	4752317	2	0	0	0	0 + 2 part	6277	99.748	1.002	0	39.84	3.26	2935468	4758529	2935468	2935468	636973	636973	2.18216e+06
nanopore_subset_5Gb_2-Staphylococcus_aureus	3	2	1	1	1	1	2721468	2720925	2718705	2718705	2718705	2718705	3	2718705	2721468	2730326	32.86	32.85	2718705	2718705	2718705	2718705	2.71595e+06	2.70714e+06	1	1	1	1	1	1	2220	0	0	0	0	0 + 0 part	0	99.658	1	0	2.54	1.4	2718705	2721467	2718705	2718705	2718705	2718705	2.71595e+06
nanopore_subset_5Gb_3-Bacillus_subtilis	1	1	0	0	0	0	1763	1763	0	0	0	0	1	1763	1763	4045677	50.65	43.94	1763	-	1763	-	1763	0.8	1	-	1	-	0	0	0	0	0	0	0	0 + 0 part	0	0.044	1	0	680.66	0	1763	1763	1763	-	1763	-	1763
nanopore_subset_5Gb_3-Enterococcus_faecalis_complete	3	2	1	1	1	1	2848004	2847292	2845498	2845498	2845498	2845498	3	2845498	2848004	2845392	37.53	37.52	2845498	2845498	2845498	2845498	2.843e+06	2.84561e+06	1	1	1	1	0	0	0	0	0	0	0	0 + 0 part	0	100	1.001	0	37.54	5.09	2845498	2848004	2845498	2845498	2845498	2845498	2.843e+06
nanopore_subset_5Gb_3-Escherichia_coli	3	3	3	3	2	2	4886478	4886478	4886478	4886478	4875426	4875426	3	4765417	4886478	4875441	50.49	50.49	4765417	4765417	4765417	4765417	4.64986e+06	4.66038e+06	1	1	1	1	0	0	0	0	0	0	0	0 + 0 part	0	99.994	1.002	0	20.36	2.54	4765227	4886288	4765227	4765227	4765227	4765227	4.64949e+06
nanopore_subset_5Gb_3-Pseudomonas_aeruginosa_complete	1	1	1	1	1	1	6792230	6792230	6792230	6792230	6792230	6792230	1	6792230	6792230	6792330	66.17	66.17	6792230	6792230	6792230	6792230	6792230	6792130	1	1	1	1	0	0	0	0	0	0	0	0 + 0 part	0	99.984	1	0	9.51	0.56	6791163	6791163	6791163	6791163	6791163	6791163	6.7901e+06
nanopore_subset_5Gb_3-Saccharomyces_cerevisiae	471	471	203	160	117	67	10007521	10007521	9402761	9069462	8380262	6602245	471	264099	10007521	12843354	38.15	38.15	69972	53174	11970	-	89199.6	69504.2	41	64	155	-	37	26	1919285	30	0	0	0	7 + 15 part	57286	77.102	1.001	0	316.58	113.04	264099	9911461	64054	45561	9711	-	80159.4
nanopore_subset_5Gb_3-Salmonella_enterica_complete	1	1	1	1	1	1	4758061	4758061	4758061	4758061	4758061	4758061	1	4758061	4758061	4759746	52.18	52.19	4758061	4758061	4758061	4758061	4758061	4.75638e+06	1	1	1	1	4	1	4758061	0	0	0	0	0 + 0 part	0	99.921	1	0	1.91	0.71	2940128	4757387	2940128	2940128	1814977	1814977	2.50911e+06
nanopore_subset_5Gb_3-Staphylococcus_aureus	4	3	2	2	1	1	2735289	2734467	2731475	2731475	2718750	2718750	4	2718750	2735289	2730326	32.87	32.85	2718750	2718750	2718750	2718750	2.70237e+06	2.70729e+06	1	1	1	1	2	1	12725	0	0	0	0	0 + 0 part	0	99.919	1.003	0	27.42	3.18	2718750	2735229	2718750	2718750	2718750	2718750	2.70234e+06
nanopore_subset_5Gb_4-Bacillus_subtilis	2	2	1	1	1	1	4046827	4046827	4045617	4045617	4045617	4045617	2	4045617	4046827	4045677	43.94	43.94	4045617	4045617	4045617	4045617	4.04441e+06	4.04556e+06	1	1	1	1	0	0	0	0	0	0	0	0 + 0 part	0	100	1	0	0.94	1.88	4045610	4046820	4045610	4045610	4045610	4045610	4.04439e+06
nanopore_subset_5Gb_4-Enterococcus_faecalis_complete	3	2	1	1	1	1	2847953	2847243	2845424	2845424	2845424	2845424	3	2845424	2847953	2845392	37.53	37.52	2845424	2845424	2845424	2845424	2.8429e+06	2.84546e+06	1	1	1	1	0	0	0	0	0	0	0	0 + 0 part	0	100	1.001	0	2.42	1.65	2845424	2847941	2845424	2845424	2845424	2845424	2.8429e+06
nanopore_subset_5Gb_4-Escherichia_coli	3	3	2	2	2	2	4877741	4877741	4875492	4875492	4875492	4875492	3	4765483	4877741	4875441	50.5	50.49	4765483	4765483	4765483	4765483	4.65829e+06	4.66049e+06	1	1	1	1	2	1	2249	1	0	0	0	0 + 1 part	6341	99.871	1	0	49.9	4.02	4759142	4871282	4759142	4759142	4759142	4759142	4645908
nanopore_subset_5Gb_4-Listeria_monocytogenes_complete	3	3	1	1	1	1	2995398	2995398	2992046	2992046	2992046	2992046	3	2992046	2995398	2992342	37.96	37.96	2992046	2992046	2992046	2992046	2.9887e+06	2.99175e+06	1	1	1	1	0	0	0	1	0	0	0	0 + 0 part	0	99.993	1.001	0	3.34	0.67	2992046	2995393	2992046	2992046	2992046	2992046	2.9887e+06
nanopore_subset_5Gb_4-Pseudomonas_aeruginosa_complete	1	1	1	1	1	1	6792228	6792228	6792228	6792228	6792228	6792228	1	6792228	6792228	6792330	66.17	66.17	6792228	6792228	6792228	6792228	6792228	6792126	1	1	1	1	0	0	0	0	0	0	0	0 + 0 part	0	100	1	0	9.53	0.57	6792228	6792228	6792228	6792228	6792228	6792228	6792228
nanopore_subset_5Gb_4-Saccharomyces_cerevisiae	425	425	198	153	114	69	9999994	9999994	9445736	9137407	8463101	6737439	425	310010	9999994	12843354	38.09	38.15	71982	54033	13982	-	90724	70638.8	41	63	142	-	42	32	2436228	23	0	0	1	2 + 13 part	34751	77.216	0.999	0	296.08	108.13	266520	9908806	66771	48010	9626	-	81109.6
nanopore_subset_5Gb_4-Salmonella_enterica_complete	1	1	1	1	1	1	4757984	4757984	4757984	4757984	4757984	4757984	1	4757984	4757984	4759746	52.17	52.19	4757984	4757984	4757984	4757984	4757984	4.75622e+06	1	1	1	1	4	1	4757984	1	0	0	0	0 + 1 part	6885	99.791	1	0	39.59	2.8	2933886	4751099	2933886	2933886	1814931	1814931	2.50141e+06
nanopore_subset_5Gb_4-Staphylococcus_aureus	8	6	3	1	1	1	2740966	2739514	2730369	2718699	2718699	2718699	8	2718699	2740966	2730326	32.88	32.85	2718699	2718699	2718699	2718699	2696649	2.70716e+06	1	1	1	1	0	0	0	0	0	0	0	0 + 1 part	1219	100	1.003	0	3.83	1.9	2718699	2739665	2718699	2718699	2718699	2718699	2.69665e+06
nanopore_subset_5Gb_5-Bacillus_subtilis	1	1	1	1	1	1	4045638	4045638	4045638	4045638	4045638	4045638	1	4045638	4045638	4045677	43.94	43.94	4045638	4045638	4045638	4045638	4045638	4045599	1	1	1	1	0	0	0	0	0	0	0	0 + 0 part	0	100	1	0	9.42	2.25	4045638	4045638	4045638	4045638	4045638	4045638	4045638
nanopore_subset_5Gb_5-Enterococcus_faecalis_complete	1	1	0	0	0	0	1125	1125	0	0	0	0	1	1125	1125	2845392	49.6	37.52	1125	-	1125	-	1125	0.4	1	-	1	-	0	0	0	1	0	0	0	0 + 0 part	0	0.025	1.015	0	414.94	829.88	723	723	723	-	-	-	464.6
nanopore_subset_5Gb_5-Escherichia_coli	3	3	3	3	2	2	4886512	4886512	4886512	4886512	4875465	4875465	3	4765459	4886512	4875441	50.49	50.49	4765459	4765459	4765459	4765459	4.64991e+06	4.66047e+06	1	1	1	1	0	0	0	0	0	0	0	0 + 0 part	0	100	1.002	0	19.2	2.33	4765459	4886512	4765459	4765459	4765459	4765459	4.64991e+06
nanopore_subset_5Gb_5-Listeria_monocytogenes_complete	1	1	1	1	1	1	2992087	2992087	2992087	2992087	2992087	2992087	1	2992087	2992087	2992342	37.95	37.96	2992087	2992087	2992087	2992087	2992087	2991832	1	1	1	1	0	0	0	1	0	0	0	0 + 0 part	0	99.993	1	0	35.16	3.28	2992087	2992087	2992087	2992087	2992087	2992087	2992087
nanopore_subset_5Gb_5-Pseudomonas_aeruginosa_complete	1	1	1	1	1	1	6792227	6792227	6792227	6792227	6792227	6792227	1	6792227	6792227	6792330	66.17	66.17	6792227	6792227	6792227	6792227	6792227	6792124	1	1	1	1	0	0	0	0	0	0	0	0 + 0 part	0	100	1	0	9.47	0.56	6792227	6792227	6792227	6792227	6792227	6792227	6792227
nanopore_subset_5Gb_5-Saccharomyces_cerevisiae	385	385	167	144	103	73	10025103	10025103	9516545	9353827	8633884	7592399	385	332049	10025103	12843354	38.06	38.15	87999	65547	18000	-	109725	85647.7	34	53	122	-	34	22	1924801	28	0	0	0	1 + 11 part	39597	77.331	1	0	290.49	103.66	332049	9928793	72008	54858	15900	-	100438
nanopore_subset_5Gb_5-Salmonella_enterica_complete	2	2	2	2	1	1	4774639	4774639	4774639	4774639	4758266	4758266	2	4758266	4774639	4759746	52.18	52.19	4758266	4758266	4758266	4758266	4.74201e+06	4.75684e+06	1	1	1	1	4	1	4758266	1	0	0	0	0 + 1 part	16834	99.928	1	0	4.48	1.24	2940553	4757805	2940553	2940553	1798597	1798597	2.48858e+06
nanopore_subset_5Gb_5-Staphylococcus_aureus	4	3	2	1	1	1	2727586	2726864	2724646	2718660	2718660	2718660	4	2718660	2727586	2730326	32.85	32.85	2718660	2718660	2718660	2718660	2.70978e+06	2707059	1	1	1	1	1	1	5986	0	0	0	0	0 + 0 part	0	99.768	1.001	0	10.74	2.02	2718658	2727584	2718658	2718658	2718658	2718658	2.70977e+06
nanopore_subset_5Gb_6-Bacillus_subtilis	2	2	1	1	1	1	4047296	4047296	4045540	4045540	4045540	4045540	2	4045540	4047296	4045677	43.94	43.94	4045540	4045540	4045540	4045540	4.04379e+06	4.0454e+06	1	1	1	1	0	0	0	0	0	0	0	0 + 0 part	0	100	1	0	16.28	3.11	4045540	4047296	4045540	4045540	4045540	4045540	4.04379e+06
nanopore_subset_5Gb_6-Enterococcus_faecalis_complete	2	2	0	0	0	0	3047	3047	0	0	0	0	2	1938	3047	2845392	48.34	37.52	1938	-	1109	-	1636.3	1.8	1	-	2	-	0	0	0	0	0	0	0	0 + 1 part	504	0.088	1.001	0	158.79	158.79	1914	2519	1914	-	-	-	1322.4
nanopore_subset_5Gb_6-Escherichia_coli	5	5	5	5	4	4	4776674	4776674	4776674	4776674	4765624	4765624	5	4274315	4776674	4875441	50.58	50.49	4274315	4274315	266075	266075	3.84649e+06	3.76857e+06	1	1	2	2	0	0	0	1	0	0	1	0 + 2 part	53380	96.637	1.002	0	66.51	5.15	4258459	4722530	4258459	4258459	265311	265311	3.81756e+06
nanopore_subset_5Gb_6-Listeria_monocytogenes_complete	1	1	1	1	1	1	2992057	2992057	2992057	2992057	2992057	2992057	1	2992057	2992057	2992342	37.95	37.96	2992057	2992057	2992057	2992057	2992057	2991772	1	1	1	1	0	0	0	1	0	0	0	0 + 0 part	0	99.993	1	0	44.65	3.64	2992057	2992057	2992057	2992057	2992057	2992057	2992057
nanopore_subset_5Gb_6-Pseudomonas_aeruginosa_complete	1	1	1	1	1	1	6792225	6792225	6792225	6792225	6792225	6792225	1	6792225	6792225	6792330	66.17	66.17	6792225	6792225	6792225	6792225	6792225	6792120	1	1	1	1	0	0	0	0	0	0	0	0 + 0 part	0	100	1	0	9.54	0.56	6792225	6792225	6792225	6792225	6792225	6792225	6792225
nanopore_subset_5Gb_6-Saccharomyces_cerevisiae	397	394	180	140	101	62	9093956	9091943	8594976	8309119	7660457	6243119	397	254132	9093956	12843354	38.21	38.15	75987	48182	13663	-	91405.5	64721.2	35	66	130	-	30	21	2004395	27	0	0	0	1 + 8 part	22431	70.138	1.004	0	301.26	107.24	254132	9043131	68024	42002	10820	-	80279.3
nanopore_subset_5Gb_6-Salmonella_enterica_complete	1	1	1	1	1	1	4705977	4705977	4705977	4705977	4705977	4705977	1	4705977	4705977	4759746	52.16	52.19	4705977	4705977	4705977	4705977	4705977	4.65282e+06	1	1	1	1	4	1	4705977	1	0	0	0	0 + 1 part	14609	98.534	1	0	36.36	2.77	2940555	4691368	2940555	2940555	1337842	410689	2.25359e+06
nanopore_subset_5Gb_6-Staphylococcus_aureus	2	1	0	0	0	0	5318	4588	0	0	0	0	2	4588	5318	2730326	47.67	32.85	4588	-	730	-	4058.4	7.9	1	-	2	-	0	0	0	0	0	0	0	0 + 0 part	0	0.196	0.996	0	1165.85	545.32	4588	5318	4588	-	730	-	4058.4
nanopore_subset_5Gb_7-Escherichia_coli	1	1	1	1	1	1	6489908	6489908	6489908	6489908	6489908	6489908	1	6489908	6489908	4875441	51.08	50.49	6489908	6489908	6489908	6489908	6489908	8.63899e+06	1	1	1	1	10	1	6489908	2	0	0	0	0 + 1 part	1691423	97.326	1.011	0	62.89	7.73	4745148	4798485	4745148	4745148	-	4745148	3469513
nanopore_subset_5Gb_7-Saccharomyces_cerevisiae	290	290	146	112	79	49	7344419	7344419	7002753	6745392	6230470	5025573	290	308187	7344419	12843354	38.29	38.15	74028	18000	13870	-	100254	57329.9	28	88	101	-	30	21	1862041	21	0	0	1	2 + 10 part	29852	56.814	0.997	0	292.47	100.4	308187	7274177	65863	13968	9998	-	89188.4
nanopore_subset_5Gb_7-Salmonella_enterica_complete	1	1	1	1	1	1	3033540	3033540	3033540	3033540	3033540	3033540	1	3033540	3033540	4759746	52.01	52.19	3033540	3033540	3033540	-	3033540	1.93337e+06	1	1	1	-	2	1	3033540	1	0	0	0	0 + 1 part	14480	63.428	1	0	36.87	2.68	2475857	3019060	2475857	2475857	542236	-	2.11762e+06
nanopore_subset_5Gb_8-Bacillus_subtilis	2	2	1	1	1	1	4047290	4047290	4045622	4045622	4045622	4045622	2	4045622	4047290	4045677	43.94	43.94	4045622	4045622	4045622	4045622	4.04396e+06	4.04557e+06	1	1	1	1	0	0	0	0	0	0	0	0 + 0 part	0	100	1	0	1.01	1.88	4045622	4047290	4045622	4045622	4045622	4045622	4.04396e+06
nanopore_subset_5Gb_8-Enterococcus_faecalis_complete	3	2	1	1	1	1	2848012	2847352	2845421	2845421	2845421	2845421	3	2845421	2848012	2845392	37.53	37.52	2845421	2845421	2845421	2845421	2.84283e+06	2.84545e+06	1	1	1	1	0	0	0	0	0	0	0	0 + 0 part	0	100	1.001	0	2.88	1.79	2845421	2848012	2845421	2845421	2845421	2845421	2.84283e+06
nanopore_subset_5Gb_8-Escherichia_coli	3	3	3	3	3	3	4876523	4876523	4876523	4876523	4876523	4876523	3	2639914	4876523	4875441	50.49	50.49	2639914	2639914	2126601	2126601	2.35899e+06	2.35952e+06	1	1	2	2	0	0	0	0	0	0	0	0 + 0 part	0	99.652	1	0	19.08	2.47	2639914	4858735	2639914	2639914	2108813	2108813	2.34354e+06
nanopore_subset_5Gb_8-Listeria_monocytogenes_complete	2	2	1	1	1	1	2993549	2993549	2992057	2992057	2992057	2992057	2	2992057	2993549	2992342	37.96	37.96	2992057	2992057	2992057	2992057	2.99057e+06	2.99177e+06	1	1	1	1	0	0	0	1	0	0	0	0 + 0 part	0	99.993	1	0	3.17	0.6	2992057	2993549	2992057	2992057	2992057	2992057	2.99057e+06
nanopore_subset_5Gb_8-Pseudomonas_aeruginosa_complete	1	1	1	1	1	1	6792242	6792242	6792242	6792242	6792242	6792242	1	6792242	6792242	6792330	66.17	66.17	6792242	6792242	6792242	6792242	6792242	6792154	1	1	1	1	0	0	0	0	0	0	0	0 + 0 part	0	100	1	0	9.5	0.57	6792242	6792242	6792242	6792242	6792242	6792242	6792242
nanopore_subset_5Gb_8-Saccharomyces_cerevisiae	474	474	202	153	115	70	10461530	10461530	9808279	9454523	8801516	7181290	474	402153	10461530	12843354	38.14	38.15	82122	60038	11939	-	103948	84671.1	40	57	150	-	39	32	2220422	34	0	0	1	0 + 15 part	37936	80.503	1.004	0	295.26	109.04	402153	10375871	69198	53434	8965	-	93915.2
nanopore_subset_5Gb_8-Salmonella_enterica_complete	1	1	1	1	1	1	4757971	4757971	4757971	4757971	4757971	4757971	1	4757971	4757971	4759746	52.18	52.19	4757971	4757971	4757971	4757971	4757971	4.7562e+06	1	1	1	1	4	1	4757971	0	0	0	0	0 + 0 part	0	99.931	1	0	2.71	0.88	2940569	4757737	2940569	2940569	1814886	1814886	2.50963e+06
nanopore_subset_5Gb_8-Staphylococcus_aureus	7	5	2	2	1	1	2747755	2746680	2737973	2737973	2718705	2718705	6	2718705	2747407	2730326	32.88	32.85	2718705	2718705	2718705	2718705	2.69045e+06	2.70728e+06	1	1	1	1	3	1	19268	0	0	0	0	0 + 1 part	1123	99.975	1.006	0	5.28	1.31	2718705	2746194	2718705	2718705	2718705	2718705	2.69036e+06
nanopore_subset_5Gb_9-Bacillus_subtilis	2	2	1	1	1	1	4047343	4047343	4045620	4045620	4045620	4045620	2	4045620	4047343	4045677	43.94	43.94	4045620	4045620	4045620	4045620	4.0439e+06	4.04556e+06	1	1	1	1	0	0	0	0	0	0	0	0 + 0 part	0	100	1	0	1.11	1.85	4045620	4047343	4045620	4045620	4045620	4045620	4.0439e+06
nanopore_subset_5Gb_9-Enterococcus_faecalis_complete	3	2	1	1	1	1	2847891	2847233	2845447	2845447	2845447	2845447	3	2845447	2847891	2845392	37.53	37.52	2845447	2845447	2845447	2845447	2.84301e+06	2.8455e+06	1	1	1	1	0	0	0	0	0	0	0	0 + 0 part	0	100	1.001	0	2.7	1.83	2845447	2847891	2845447	2845447	2845447	2845447	2.84301e+06
nanopore_subset_5Gb_9-Escherichia_coli	4	4	4	4	2	2	4886703	4886703	4886703	4886703	4865385	4865385	4	4755378	4886703	4875441	50.49	50.49	4755378	4755378	4755378	4755378	4.63011e+06	4.6408e+06	1	1	1	1	0	0	0	0	0	0	0	0 + 0 part	0	99.998	1.002	0	18.23	1.8	4755378	4886447	4755378	4755378	4755378	4755378	4.6301e+06
nanopore_subset_5Gb_9-Listeria_monocytogenes_complete	2	2	1	1	1	1	2993177	2993177	2992058	2992058	2992058	2992058	2	2992058	2993177	2992342	37.96	37.96	2992058	2992058	2992058	2992058	2.99094e+06	2.99177e+06	1	1	1	1	0	0	0	1	0	0	0	0 + 0 part	0	99.993	1	0	3.61	1	2991377	2992496	2991377	2991377	2991377	2991377	2.98958e+06
nanopore_subset_5Gb_9-Pseudomonas_aeruginosa_complete	1	1	1	1	1	1	6792236	6792236	6792236	6792236	6792236	6792236	1	6792236	6792236	6792330	66.17	66.17	6792236	6792236	6792236	6792236	6792236	6792142	1	1	1	1	0	0	0	0	0	0	0	0 + 0 part	0	100	1	0	9.45	0.57	6792231	6792231	6792231	6792231	6792231	6792231	6792226
nanopore_subset_5Gb_9-Saccharomyces_cerevisiae	496	496	190	151	114	73	10084603	10084603	9372994	9077285	8444327	6989475	496	408813	10084603	12843354	38.32	38.15	75978	55875	11937	-	96298.9	75613.9	41	63	151	-	42	32	2591260	30	0	0	0	5 + 11 part	30667	77.534	1.006	0	311.28	110.88	405847	10017038	65943	50022	8002	-	86586.4
nanopore_subset_5Gb_9-Salmonella_enterica_complete	1	1	1	1	1	1	4757767	4757767	4757767	4757767	4757767	4757767	1	4757767	4757767	4759746	52.18	52.19	4757767	4757767	4757767	4757767	4757767	4.75579e+06	1	1	1	1	4	1	4757767	0	0	0	0	0 + 0 part	0	99.923	1	0	3.8	0.48	2940176	4757414	2940176	2940176	1814956	1814956	2509308
nanopore_subset_5Gb_9-Staphylococcus_aureus	5	3	1	1	1	1	2727008	2725424	2718708	2718708	2718708	2718708	5	2718708	2727008	2730326	32.89	32.85	2718708	2718708	2718708	2718708	2.71044e+06	2.70715e+06	1	1	1	1	0	0	0	0	0	0	0	0 + 0 part	0	99.655	1.002	0	4.55	1.28	2718708	2727008	2718708	2718708	2718708	2718708	2.71044e+06
shortread_subset_1Gb_1-Bacillus_subtilis	49	28	25	25	22	19	3985330	3977836	3973662	3973662	3917859	3811648	32	395969	3980160	4045677	43.82	43.94	257031	257031	59869	59738	248400	244378	7	7	16	17	0	0	0	0	0	0	0	0 + 0 part	0	98.377	1	0	1.61	0.6	395969	3980160	257031	257031	59869	59738	248400
shortread_subset_1Gb_1-Enterococcus_faecalis_complete	21	17	14	14	14	12	2823554	2821464	2813609	2813609	2813609	2748623	19	596218	2823043	2845392	37.45	37.52	278386	278386	85952	85952	314694	312223	4	4	10	10	0	0	0	0	0	0	0	0 + 0 part	0	99.203	1	0	7.4	0.92	596218	2823043	278386	278386	85952	85952	314694
shortread_subset_1Gb_1-Escherichia_coli	103	86	71	64	53	37	4788333	4781438	4746423	4695385	4501114	3925672	90	347745	4784867	4875441	50.45	50.49	98773	97282	32668	30461	116492	114328	16	17	47	49	1	1	21995	0	0	0	0	0 + 0 part	0	98.119	1	0	26.21	1.38	347745	4784789	98773	97282	32668	30461	116474
shortread_subset_1Gb_1-Listeria_monocytogenes_complete	21	12	11	11	11	11	2927945	2923762	2921905	2921905	2921905	2921905	16	585521	2926464	2992342	37.87	37.96	542907	542907	99638	89122	415465	406319	3	3	8	9	0	0	0	1	0	0	0	0 + 0 part	0	97.8	1	0	4.41	1.06	585521	2926464	542907	542907	99638	89122	415465
shortread_subset_1Gb_1-Pseudomonas_aeruginosa_complete	247	218	170	142	91	49	6734568	6717473	6580529	6384894	5563278	4019288	236	236744	6731006	6792330	66.2	66.17	55110	54805	16268	15456	69608.9	68980.4	37	38	117	120	0	0	0	0	0	0	0	1 + 0 part	793	98.937	1.001	0	18.51	1.01	236744	6725221	55110	54805	16242	15456	69572.8
shortread_subset_1Gb_1-Saccharomyces_cerevisiae	13610	382	1	0	0	0	5848670	492693	6852	0	0	0	3537	6852	2576207	12843354	38.1	38.15	713	-	532	-	840.1	168.5	1345	-	3037	-	26	24	21210	2	0	0	0	2 + 0 part	1426	19.9	1.001	0	346.82	45.4	6786	2559535	706	-	525	-	826.8
shortread_subset_1Gb_1-Salmonella_enterica_complete	81	67	49	47	40	30	4681243	4673372	4622189	4611262	4502771	4138083	76	366504	4679764	4759746	52.14	52.19	138239	138239	45065	37035	165086	162312	11	11	32	34	0	0	0	0	0	0	0	0 + 0 part	0	98.281	1	0	17.55	1.11	366504	4679332	138239	138239	45065	36805	165076
shortread_subset_1Gb_1-Staphylococcus_aureus	45	34	28	25	23	17	2693447	2689644	2672549	2652717	2619796	2393898	36	435907	2690811	2730326	32.66	32.85	181495	181495	47613	44707	206360	203374	5	5	18	19	0	0	0	1	0	0	0	0 + 0 part	0	98.519	1	0	6.84	0.71	435907	2690694	181495	181495	47613	44707	206358
shortread_subset_1Gb_10-Bacillus_subtilis	43	26	22	22	19	16	3985800	3978398	3971800	3971800	3915997	3809794	31	551463	3981669	4045677	43.82	43.94	294377	294377	81584	59738	311188	306264	5	5	13	14	1	1	425756	0	0	0	0	0 + 0 part	0	98.406	1	0	2.16	0.98	551463	3981482	263192	263192	81584	59738	290068
shortread_subset_1Gb_10-Enterococcus_faecalis_complete	19	15	11	11	11	9	2824509	2822627	2813475	2813475	2813475	2748489	17	882680	2823859	2845392	37.45	37.52	612482	612482	92497	92497	517597	513680	2	2	7	7	0	0	0	0	0	0	0	0 + 0 part	0	99.222	1	0	9.1	1.27	882680	2823696	612482	612482	92497	92497	517597
shortread_subset_1Gb_10-Escherichia_coli	108	90	77	70	57	38	4786678	4778751	4750038	4694467	4486457	3845101	96	267734	4783461	4875441	50.44	50.49	93327	89330	30237	28181	102643	100707	18	19	51	54	0	0	0	1	0	0	0	0 + 0 part	0	98.09	1	0	24.67	1.67	267734	4783386	93327	89330	30237	28181	102642
shortread_subset_1Gb_10-Listeria_monocytogenes_complete	18	13	11	11	11	10	2928468	2926267	2918100	2918100	2918100	2871684	15	585347	2927538	2992342	37.88	37.96	475873	475873	97191	97191	417765	408717	3	3	8	8	0	0	0	1	0	0	0	0 + 0 part	0	97.833	1	0	4.71	0.24	585347	2927538	475873	475873	97191	97191	417765
shortread_subset_1Gb_10-Pseudomonas_aeruginosa_complete	215	192	153	129	87	46	6736282	6724831	6628878	6441458	5765942	4261824	202	282107	6731924	6792330	66.2	66.17	68938	68938	17964	17639	82115.6	81385.3	31	31	102	105	0	0	0	0	0	0	0	0 + 0 part	0	98.992	1.001	0	19.29	0.94	282058	6728480	68938	68938	17964	17639	82074.1
shortread_subset_1Gb_10-Saccharomyces_cerevisiae	13501	384	2	0	0	0	5810586	507784	14060	0	0	0	3505	7115	2579475	12843354	38.11	38.15	716	-	535	-	862.4	173.2	1324	-	3006	-	28	28	25552	1	0	0	0	1 + 1 part	3583	19.92	1.002	0	339.33	46.67	6897	2562422	709	-	528	-	837.1
shortread_subset_1Gb_10-Salmonella_enterica_complete	82	69	51	49	43	30	4679140	4673264	4625451	4614524	4511850	4046111	75	304683	4677341	4759746	52.15	52.19	142637	142637	42415	34197	149398	146812	12	12	34	36	0	0	0	0	0	0	0	0 + 0 part	0	98.229	1	0	18.99	1.09	304672	4676667	142637	142637	42415	34197	149383
shortread_subset_1Gb_10-Staphylococcus_aureus	41	33	27	25	23	17	2694662	2691341	2674157	2662419	2637245	2419046	36	350473	2693285	2730326	32.68	32.85	193314	193314	42976	42976	190216	187635	5	5	18	18	0	0	0	0	0	0	0	0 + 0 part	0	98.618	1	0	7.72	0.78	350473	2692838	193314	193314	42976	42976	190179
shortread_subset_1Gb_2-Bacillus_subtilis	49	27	23	23	20	17	3986177	3978608	3972120	3972120	3916317	3809967	30	768428	3980265	4045677	43.82	43.94	257031	257031	81170	59738	331760	326396	6	6	14	15	0	0	0	0	0	0	0	0 + 0 part	0	98.382	1	0	2.34	0.9	768428	3980253	257031	257031	81170	59738	331759
shortread_subset_1Gb_2-Enterococcus_faecalis_complete	24	19	16	16	15	12	2787526	2784981	2777126	2777126	2757751	2653856	22	753905	2787047	2845392	37.49	37.52	331936	280302	85952	85952	358149	350805	3	4	11	11	0	0	0	0	0	0	0	0 + 0 part	0	97.93	1	0	6.24	0.86	753905	2787047	331936	280302	85952	85952	358149
shortread_subset_1Gb_2-Escherichia_coli	107	91	74	65	50	39	4780688	4773784	4733154	4665334	4401755	4024803	95	343180	4777100	4875441	50.44	50.49	98632	98632	30461	25638	114538	112227	17	17	47	50	1	1	81641	0	0	0	0	0 + 0 part	0	97.957	1	0	22.92	1.36	343180	4777037	98632	98632	30461	25638	113852
shortread_subset_1Gb_2-Listeria_monocytogenes_complete	24	15	14	13	13	12	2963286	2958923	2956927	2951908	2951908	2916139	19	537538	2961626	2992342	37.83	37.96	474750	341444	97200	97200	355683	352032	3	4	10	10	0	0	0	1	0	0	0	0 + 0 part	0	98.952	1	0	4.09	0.14	537538	2961609	474750	341444	97200	97200	355682
shortread_subset_1Gb_2-Pseudomonas_aeruginosa_complete	243	212	158	134	81	42	6731882	6716670	6563006	6382940	5496735	4139478	223	222806	6724826	6792330	66.2	66.17	67246	67246	17249	15605	84251.2	83413.9	29	29	108	112	0	0	0	0	0	0	0	0 + 0 part	0	98.891	1.001	0	16.43	1.28	222806	6720714	67246	67246	16344	15587	84212.8
shortread_subset_1Gb_2-Saccharomyces_cerevisiae	13496	420	3	1	0	0	5848193	569425	25214	11305	0	0	3534	11305	2630451	12843354	38.11	38.15	723	-	534	-	919.8	188.4	1314	-	3025	-	22	22	34240	1	0	0	0	2 + 2 part	6794	20.298	1.001	0	353.77	46.75	6794	2609862	717	-	527	-	867.8
shortread_subset_1Gb_2-Salmonella_enterica_complete	85	72	52	50	42	31	4677136	4670156	4614664	4603737	4474601	4073058	80	261881	4675696	4759746	52.14	52.19	137086	137086	44477	37035	137027	134608	13	13	34	36	0	0	0	0	0	0	0	0 + 0 part	0	98.193	1	0	21.09	1.05	261881	4675270	137086	137086	44477	36805	137016
shortread_subset_1Gb_2-Staphylococcus_aureus	39	28	23	21	18	14	2693330	2689944	2676799	2665061	2617930	2484003	29	394072	2690562	2730326	32.66	32.85	280056	280056	51682	51444	243992	240439	4	4	13	14	0	0	0	0	0	0	0	0 + 0 part	0	98.535	1	0	7.1	0.82	394072	2690508	280056	280056	51682	51444	243992
shortread_subset_1Gb_3-Bacillus_subtilis	51	28	24	24	21	18	3987078	3976923	3970323	3970323	3914520	3809737	33	395969	3980873	4045677	43.82	43.94	263192	263192	81548	59895	255522	251429	7	7	15	16	0	0	0	0	0	0	0	0 + 0 part	0	98.393	1	0	2.46	0.9	395969	3980747	263192	263192	81548	59895	255520
shortread_subset_1Gb_3-Enterococcus_faecalis_complete	20	16	13	13	13	11	2788502	2786601	2780509	2780509	2780509	2701343	18	596519	2788032	2845392	37.49	37.52	273831	273831	93683	85952	324534	317992	4	4	9	10	0	0	0	0	0	0	0	0 + 0 part	0	97.975	1	0	7.03	1.04	596519	2788032	273831	273831	93683	85952	324534
shortread_subset_1Gb_3-Escherichia_coli	104	88	74	68	54	35	4781760	4774679	4739997	4695694	4457036	3792912	93	443652	4778579	4875441	50.44	50.49	94249	94249	29668	27605	127848	125308	16	16	49	52	0	0	0	0	0	0	0	0 + 0 part	0	97.986	1	0	25.59	1.72	443652	4778579	94249	94249	29668	27605	127848
shortread_subset_1Gb_3-Listeria_monocytogenes_complete	23	15	13	13	13	11	2963089	2958840	2952048	2952048	2952048	2878823	19	538019	2961655	2992342	37.83	37.96	474713	448056	96309	96309	379064	375176	3	4	9	9	0	0	0	0	0	0	0	0 + 0 part	0	98.952	1	0	3.95	0.3	538019	2961638	474713	448056	96309	96309	379062
shortread_subset_1Gb_3-Pseudomonas_aeruginosa_complete	233	205	159	126	80	46	6732037	6719006	6594469	6357740	5633835	4433275	214	248234	6725794	6792330	66.2	66.17	77678	77678	15126	14073	88207.6	87343.5	29	29	102	106	0	0	0	1	0	0	0	0 + 0 part	0	98.896	1.001	0	16.2	1.21	248234	6721612	77678	77678	15115	14073	88167.2
shortread_subset_1Gb_3-Saccharomyces_cerevisiae	13457	446	2	0	0	0	5840854	588819	13794	0	0	0	3546	7117	2636099	12843354	38.09	38.15	722	-	534	-	874.3	179.4	1320	-	3036	-	30	30	30069	1	0	0	0	0 + 2 part	3586	20.358	1.001	0	340.73	44.99	6671	2618486	714	-	527	-	847.1
shortread_subset_1Gb_3-Salmonella_enterica_complete	85	69	50	48	41	30	4681636	4674929	4618647	4607720	4502723	4109967	75	391480	4679071	4759746	52.14	52.19	150697	150697	42908	36392	153019	150425	12	12	33	35	2	1	104246	1	0	0	0	0 + 0 part	0	98.269	1	0	18.81	0.85	391480	4678703	150697	150697	42908	36392	151833
shortread_subset_1Gb_3-Staphylococcus_aureus	45	36	30	28	24	17	2692391	2689491	2674434	2662696	2604516	2345066	37	350367	2690109	2730326	32.67	32.85	152041	152041	44772	38557	177464	174850	6	6	19	20	0	0	0	0	0	0	0	0 + 0 part	0	98.514	1	0	6.73	0.82	350367	2690079	152041	152041	44772	38557	177464
shortread_subset_1Gb_4-Bacillus_subtilis	47	27	23	23	20	17	3985798	3979533	3974381	3974381	3918650	3812369	28	708113	3980177	4045677	43.82	43.94	263192	263192	81611	60064	318041	312892	6	6	14	15	0	0	0	1	0	0	0	0 + 0 part	0	98.382	1	0	2.54	1.08	708113	3980177	263192	263192	81611	60064	318041
shortread_subset_1Gb_4-Enterococcus_faecalis_complete	21	19	15	15	13	10	2787244	2786423	2776974	2776974	2744608	2645504	20	596059	2787012	2845392	37.49	37.52	383667	383667	107270	85952	359611	352232	3	3	9	10	0	0	0	0	0	0	0	0 + 0 part	0	97.939	1	0	6.85	1.04	596059	2787012	383667	383667	107270	85952	359611
shortread_subset_1Gb_4-Escherichia_coli	102	90	71	65	52	40	4789858	4784552	4737878	4694528	4467127	4040061	95	403512	4788203	4875441	50.45	50.49	93818	93818	30837	27722	120750	118590	17	17	47	50	0	0	0	0	0	0	0	0 + 1 part	519	98.182	1	0	28.62	1.67	403512	4787684	93818	93818	30837	27722	120750
shortread_subset_1Gb_4-Listeria_monocytogenes_complete	19	13	12	12	12	11	2963949	2960670	2957304	2957304	2957304	2921535	16	475512	2962969	2992342	37.83	37.96	447830	447830	99638	96309	367232	363628	4	4	8	9	0	0	0	1	0	0	0	0 + 0 part	0	98.995	1	0	4.56	0.57	475512	2962960	447830	447830	99638	96309	367232
shortread_subset_1Gb_4-Pseudomonas_aeruginosa_complete	248	208	163	135	88	49	6731220	6711018	6597484	6386617	5580717	4186528	223	294867	6722320	6792330	66.21	66.17	60185	59940	17540	16961	77444.6	76646.4	34	35	111	115	0	0	0	0	0	0	0	1 + 0 part	537	98.837	1.001	0	16.63	0.68	294861	6717792	60185	59940	17531	16961	77413.8
shortread_subset_1Gb_4-Saccharomyces_cerevisiae	13559	433	1	0	0	0	5878193	557820	6881	0	0	0	3616	6881	2674455	12843354	38.07	38.15	728	-	535	-	852.7	177.6	1363	-	3099	-	21	21	17324	3	0	0	0	0 + 0 part	0	20.683	1.001	0	343.55	47.34	6829	2659590	718	-	529	-	841.5
shortread_subset_1Gb_4-Salmonella_enterica_complete	90	70	54	51	44	30	4678958	4669837	4625762	4609322	4500945	3976484	79	353911	4675839	4759746	52.15	52.19	133735	130341	44477	37035	149025	146398	12	13	35	37	0	0	0	0	0	0	0	0 + 0 part	0	98.197	1	0	15.83	0.88	353911	4675371	133735	130228	44477	36805	149014
shortread_subset_1Gb_4-Staphylococcus_aureus	43	35	29	27	26	16	2694107	2691357	2673926	2662188	2646025	2252270	36	417384	2691975	2730326	32.68	32.85	152041	152041	41773	39631	179628	177105	6	6	20	21	0	0	0	1	0	0	0	0 + 0 part	0	98.573	1	0	6.69	0.78	417374	2691924	152041	152041	41773	39631	179624
shortread_subset_1Gb_5-Bacillus_subtilis	44	27	23	23	20	17	3986077	3978434	3971372	3971372	3915560	3809282	33	708610	3982629	4045677	43.82	43.94	263192	263192	59798	59738	342639	337299	5	5	14	15	0	0	0	0	0	0	0	0 + 0 part	0	98.442	1	0	1.48	0.88	708610	3982623	263192	263192	59798	59738	342638
shortread_subset_1Gb_5-Enterococcus_faecalis_complete	21	16	13	13	12	9	2823135	2820661	2813679	2813679	2794304	2682745	18	753905	2822251	2845392	37.45	37.52	336380	336380	85952	85952	444837	441219	3	3	8	8	0	0	0	0	0	0	0	0 + 0 part	0	99.179	1	0	7.51	1.03	753905	2822251	336380	336380	85952	85952	444837
shortread_subset_1Gb_5-Escherichia_coli	98	89	70	64	51	37	4784244	4780071	4736074	4694314	4471015	3984280	92	443550	4782687	4875441	50.45	50.49	97282	97282	30837	27674	131173	128678	16	16	46	48	0	0	0	0	0	0	0	0 + 0 part	0	98.084	1	0	25.26	1.46	443550	4782687	97282	97282	30837	27674	131173
shortread_subset_1Gb_5-Listeria_monocytogenes_complete	19	13	11	10	10	9	2928747	2925772	2922463	2917444	2917444	2870794	16	871124	2927607	2992342	37.87	37.96	537813	537813	99638	89326	546687	534860	3	3	6	7	0	0	0	1	0	0	0	0 + 0 part	0	97.828	1	0	6.52	0.96	871124	2927607	537813	537813	99638	89326	546687
shortread_subset_1Gb_5-Pseudomonas_aeruginosa_complete	218	190	142	123	81	48	6733620	6719834	6577487	6443658	5715130	4552518	202	302305	6728276	6792330	66.2	66.17	67825	67825	18905	18380	91548.1	90684.7	29	29	97	100	0	0	0	1	0	0	0	0 + 1 part	562	98.929	1.001	0	17.88	1.17	302305	6723614	67775	67775	18905	18380	91495.8
shortread_subset_1Gb_5-Saccharomyces_cerevisiae	13659	413	3	0	0	0	5884277	552312	19193	0	0	0	3538	7115	2621619	12843354	38.14	38.15	720	-	534	-	879.7	179.6	1321	-	3030	-	14	14	16721	1	0	0	0	1 + 3 part	5313	20.224	1.002	0	341.47	45.62	6832	2602012	710	-	527	-	853.8
shortread_subset_1Gb_5-Salmonella_enterica_complete	76	62	50	48	43	30	4682202	4675309	4640549	4629622	4543329	4073031	69	366504	4680029	4759746	52.15	52.19	150696	150696	42415	39349	161078	158381	11	11	34	35	2	1	104249	1	0	0	0	0 + 0 part	0	98.289	1	0	21.58	1.6	366504	4679661	150696	150696	42415	39349	159893
shortread_subset_1Gb_5-Staphylococcus_aureus	39	26	22	19	19	13	2697120	2692895	2682655	2665055	2665055	2436638	28	1174648	2694020	2730326	32.66	32.85	204367	204367	51444	48384	573778	566149	2	2	13	14	2	1	5862	0	0	0	0	0 + 0 part	0	98.556	1.001	0	7.13	0.74	1174648	2693893	204367	204367	51444	48384	573770
shortread_subset_1Gb_6-Bacillus_subtilis	50	29	26	26	23	20	3987124	3979113	3974937	3974937	3919053	3812176	33	395715	3981821	4045677	43.82	43.94	256983	256983	59870	59741	240614	236816	7	7	17	18	0	0	0	0	0	0	0	0 + 0 part	0	98.41	1	0	3.16	1.33	395715	3981574	256983	256983	59870	59741	240608
shortread_subset_1Gb_6-Enterococcus_faecalis_complete	19	15	12	12	12	11	2786866	2784740	2778366	2778366	2778366	2749149	18	638455	2786619	2845392	37.48	37.52	280551	280551	115495	115495	341507	334453	4	4	9	9	0	0	0	0	0	0	0	0 + 0 part	0	97.925	1	0	5.63	0.9	638455	2786603	280551	280551	115495	115495	341506
shortread_subset_1Gb_6-Escherichia_coli	104	90	72	65	58	40	4787497	4781828	4736624	4683067	4567252	3951187	93	267965	4784217	4875441	50.45	50.49	89330	89330	32476	31162	105412	103439	18	18	50	52	1	1	66391	0	0	0	0	0 + 0 part	0	98.107	1	0	24.41	1.44	267965	4784125	89330	89330	32476	30837	105136
shortread_subset_1Gb_6-Listeria_monocytogenes_complete	22	16	14	14	14	10	3009356	3006593	2999918	2999918	2999918	2834420	18	585521	3007954	2992342	37.76	37.96	537742	537742	81800	81800	428503	430738	3	3	8	8	0	0	0	1	0	0	0	0 + 0 part	0	98.966	1.016	0	4.36	0.43	585521	3007954	537742	537742	81800	81800	428503
shortread_subset_1Gb_6-Pseudomonas_aeruginosa_complete	250	221	168	138	82	45	6732882	6717383	6574365	6364590	5462202	4114280	235	254253	6728029	6792330	66.2	66.17	61014	61014	15572	13931	84328.8	83530.5	32	32	113	117	0	0	0	1	0	0	0	0 + 0 part	0	98.906	1.001	0	15.41	0.86	253381	6722879	61014	61014	15571	13882	84221.5
shortread_subset_1Gb_6-Saccharomyces_cerevisiae	13579	422	3	0	0	0	5887838	556601	20835	0	0	0	3593	8134	2648910	12843354	38.06	38.15	715	-	534	-	876.7	180.8	1346	-	3080	-	29	29	22667	2	0	0	0	1 + 2 part	2743	20.458	1.002	0	339.61	44.5	8134	2631565	709	-	527	-	860.4
shortread_subset_1Gb_6-Salmonella_enterica_complete	85	71	54	50	43	27	4676509	4669016	4621924	4599375	4478360	3874825	79	391612	4674933	4759746	52.14	52.19	135288	135288	37035	33934	172386	169315	11	11	35	37	0	0	0	0	0	0	0	0 + 0 part	0	98.177	1	0	18.18	1.09	391612	4674569	135288	135288	36805	33934	172379
shortread_subset_1Gb_6-Staphylococcus_aureus	39	30	26	23	21	17	2696653	2693383	2682944	2665344	2634561	2501007	32	571067	2694630	2730326	32.67	32.85	162228	162228	51707	51489	243205	240025	5	5	16	17	2	1	5862	0	0	0	0	0 + 0 part	0	98.576	1.001	0	6.98	0.85	571067	2694597	162228	162228	51707	51489	243198
shortread_subset_1Gb_7-Bacillus_subtilis	46	24	21	21	18	15	3984980	3975968	3970536	3970536	3914687	3809902	29	768698	3979927	4045677	43.82	43.94	269391	269391	122410	81469	371824	365781	5	5	12	13	0	0	0	1	0	0	0	0 + 0 part	0	98.371	1	0	1.43	0.73	768698	3979832	269391	269391	122410	81469	371823
shortread_subset_1Gb_7-Enterococcus_faecalis_complete	22	17	13	13	13	10	2824827	2822441	2813449	2813449	2813449	2700269	20	753905	2824348	2845392	37.45	37.52	383667	383667	93847	85952	441053	437791	3	3	8	9	0	0	0	0	0	0	0	0 + 0 part	0	99.243	1	0	9.45	0.92	753905	2824342	383667	383667	93847	85952	441052
shortread_subset_1Gb_7-Escherichia_coli	99	83	67	61	54	38	4791294	4783940	4746084	4701389	4586922	4041381	88	386398	4788467	4875441	50.44	50.49	98774	97282	34000	32668	121860	119687	16	17	45	47	1	1	66391	1	0	0	0	0 + 0 part	0	98.199	1	0	29.07	1.75	386398	4788454	98774	97282	34000	30742	121586
shortread_subset_1Gb_7-Listeria_monocytogenes_complete	20	14	12	11	11	10	2927802	2924967	2921988	2916969	2916969	2880033	16	572278	2926321	2992342	37.87	37.96	475512	475512	137594	99638	414759	405608	3	3	7	8	0	0	0	0	0	0	0	0 + 0 part	0	97.775	1	0	3.01	0.24	572278	2926321	475512	475512	137594	99638	414759
shortread_subset_1Gb_7-Pseudomonas_aeruginosa_complete	252	217	176	146	94	42	6736227	6716324	6600669	6388548	5546258	3633674	235	220972	6730346	6792330	66.2	66.17	56066	52548	15760	14928	66905	66294.5	37	38	120	124	0	0	0	0	0	0	0	0 + 0 part	0	98.955	1.001	0	17.31	0.92	220922	6726314	56066	52548	15760	14925	66866.2
shortread_subset_1Gb_7-Saccharomyces_cerevisiae	13636	381	2	0	0	0	5863821	512223	15391	0	0	0	3563	8277	2607139	12843354	38.09	38.15	710	-	533	-	867.3	176.1	1346	-	3058	-	37	37	35841	1	0	0	0	1 + 1 part	3602	20.133	1.001	0	353.15	44.93	8173	2588685	703	-	525	-	837.9
shortread_subset_1Gb_7-Salmonella_enterica_complete	84	69	50	48	42	28	4675980	4669709	4618820	4607893	4502091	3997082	74	391786	4672951	4759746	52.15	52.19	150725	142637	39119	33933	173438	170276	10	11	33	35	0	0	0	0	0	0	0	0 + 0 part	0	98.14	1	0	17.49	0.77	391786	4672526	150725	142637	39119	33933	173432
shortread_subset_1Gb_7-Staphylococcus_aureus	42	34	30	27	25	19	2696680	2693605	2682215	2663985	2626204	2397464	35	350367	2694223	2730326	32.67	32.85	140824	140824	48384	47613	161610	159473	6	6	20	21	1	1	6492	1	0	0	0	0 + 0 part	0	98.534	1.001	0	7.79	1.15	350367	2694100	140824	140824	48384	47613	161608
shortread_subset_1Gb_8-Bacillus_subtilis	44	26	22	22	19	16	3985400	3978459	3971887	3971887	3916171	3810412	29	768444	3980709	4045677	43.82	43.94	263192	263192	122410	81758	362720	356896	5	5	13	14	0	0	0	0	0	0	0	0 + 0 part	0	98.387	1	0	2.11	1.03	768444	3980486	263192	263192	122410	81758	362718
shortread_subset_1Gb_8-Enterococcus_faecalis_complete	26	21	18	18	16	13	2820844	2818121	2811762	2811762	2774799	2681701	25	638455	2820597	2845392	37.44	37.52	234918	234918	86321	86321	304952	302294	4	4	12	12	0	0	0	0	0	0	0	0 + 0 part	0	99.114	1	0	5.07	0.46	638455	2820593	234918	234918	86321	86321	304951
shortread_subset_1Gb_8-Escherichia_coli	108	90	73	67	55	36	4779524	4772912	4729566	4681707	4475792	3793071	93	311697	4775426	4875441	50.45	50.49	93327	93327	30239	27909	112538	110229	17	17	49	52	0	0	0	1	0	0	0	0 + 0 part	0	97.929	1	0	27.41	1.49	311697	4775426	93327	93327	30239	27909	112538
shortread_subset_1Gb_8-Listeria_monocytogenes_complete	18	13	10	10	10	10	2927805	2925415	2920917	2920917	2920917	2920917	15	585521	2926683	2992342	37.88	37.96	475512	475512	99638	96309	428327	418928	3	3	7	8	0	0	0	1	0	0	0	0 + 0 part	0	97.648	1	0	4.89	0.62	585521	2921989	475512	475512	99638	96309	426594
shortread_subset_1Gb_8-Pseudomonas_aeruginosa_complete	228	204	163	138	90	49	6734444	6721459	6613282	6431061	5646032	4161749	216	243864	6730279	6792330	66.19	66.17	59704	59704	17531	15728	73884.3	73209.3	35	35	110	113	2	2	267117	0	0	0	0	0 + 0 part	0	98.944	1.001	0	17.9	1.17	207651	6725464	58175	58175	17483	15473	70731
shortread_subset_1Gb_8-Saccharomyces_cerevisiae	13503	391	4	0	0	0	5846010	516468	28733	0	0	0	3569	9147	2633395	12843354	38.14	38.15	725	-	534	-	887.9	182	1343	-	3059	-	24	24	20262	0	0	0	0	3 + 1 part	6859	20.322	1.002	0	340.56	46.66	8000	2614524	716	-	528	-	853
shortread_subset_1Gb_8-Salmonella_enterica_complete	87	69	52	50	44	30	4680520	4671259	4620034	4609107	4521769	3994048	78	366504	4677872	4759746	52.15	52.19	135293	135293	42415	37035	158585	155857	11	11	35	37	0	0	0	0	0	0	0	0 + 0 part	0	98.241	1	0	18.02	1.24	366504	4677508	135293	135293	42415	36805	158575
shortread_subset_1Gb_8-Staphylococcus_aureus	52	39	34	32	28	17	2696600	2692113	2677623	2665885	2607445	2193518	41	350340	2693278	2730326	32.67	32.85	134004	129948	34586	33679	156540	154416	6	7	23	24	1	1	30856	1	0	0	0	0 + 0 part	0	98.503	1.001	0	7.61	1.04	350340	2693183	134004	129883	34586	33679	156478
shortread_subset_1Gb_9-Bacillus_subtilis	41	27	22	22	19	16	3988566	3982803	3976460	3976460	3920576	3813686	32	551463	3986003	4045677	43.84	43.94	312383	294377	81945	60024	309662	305094	5	6	13	14	0	0	0	0	0	0	0	0 + 0 part	0	98.515	1	0	2.31	1.23	551463	3985818	312383	294377	81914	60024	309657
shortread_subset_1Gb_9-Enterococcus_faecalis_complete	18	15	12	12	12	10	2822803	2821248	2814874	2814874	2814874	2749888	17	753905	2822556	2845392	37.44	37.52	383667	383667	124038	124038	445500	441925	3	3	8	8	0	0	0	0	0	0	0	0 + 0 part	0	99.192	1	0	4.68	0.85	753905	2822550	383667	383667	124038	124038	445499
shortread_subset_1Gb_9-Escherichia_coli	98	84	69	64	49	37	4785751	4779969	4746872	4713586	4465813	4067340	88	387722	4782999	4875441	50.46	50.49	104033	102341	31409	27722	127844	125420	15	16	44	47	1	1	70576	1	0	0	0	0 + 0 part	0	98.084	1	0	25.19	1.67	387722	4782999	104033	102341	31409	27722	127778
shortread_subset_1Gb_9-Listeria_monocytogenes_complete	18	13	11	11	11	9	2928319	2925772	2922492	2922492	2922492	2838577	16	585521	2927651	2992342	37.87	37.96	475511	475511	99638	81798	430863	421548	3	3	7	8	0	0	0	0	0	0	0	0 + 0 part	0	97.831	1	0	5.29	0.38	585521	2927651	475511	475511	99638	81798	430863
shortread_subset_1Gb_9-Pseudomonas_aeruginosa_complete	226	206	155	130	80	42	6730965	6719014	6574937	6388709	5587494	4217526	217	234896	6727858	6792330	66.2	66.17	70948	70948	15466	14551	86755.6	85932.1	28	28	104	107	0	0	0	0	0	0	0	0 + 0 part	0	98.904	1.001	0	18.87	1.35	234846	6723835	70921	70921	15466	14142	86717.6
shortread_subset_1Gb_9-Saccharomyces_cerevisiae	13597	403	2	0	0	0	5847395	528049	15102	0	0	0	3557	7987	2613630	12843354	38	38.15	718	-	533	-	867.8	176.6	1346	-	3051	-	21	21	19979	1	0	0	0	2 + 1 part	5106	20.182	1.001	0	350.89	47.05	7987	2594856	712	-	527	-	842.9
shortread_subset_1Gb_9-Salmonella_enterica_complete	94	75	59	55	47	33	4684627	4675543	4631863	4609424	4497037	4002486	83	304601	4681039	4759746	52.15	52.19	112027	112027	37035	32258	131850	129670	14	14	38	40	0	0	0	0	0	0	0	0 + 1 part	545	98.037	1.003	0	17.5	1.09	304601	4680062	112027	112027	36805	32258	131844
shortread_subset_1Gb_9-Staphylococcus_aureus	40	29	24	22	20	16	2694703	2690901	2676711	2664973	2634376	2501317	30	571199	2691746	2730326	32.66	32.85	204367	204367	51672	51444	254086	250496	4	4	15	16	0	0	0	2	0	0	0	0 + 0 part	0	98.527	1	0	7.36	0.89	571199	2691387	204367	204367	51672	51444	254058
shortread_subset_2Gb_1-Bacillus_subtilis	41	25	21	21	18	15	3988293	3982043	3976827	3976827	3921024	3814668	29	768444	3984830	4045677	43.83	43.94	294377	294377	122412	122412	348707	343463	5	5	13	13	0	0	0	0	0	0	0	0 + 0 part	0	98.489	1	0	2.56	1.41	768444	3984686	294377	294377	122412	122412	348705
shortread_subset_2Gb_1-Enterococcus_faecalis_complete	19	13	10	10	10	8	2823769	2821353	2814994	2814994	2814994	2750008	15	882736	2822607	2845392	37.44	37.52	613347	613347	145863	145863	532370	528107	2	2	6	6	0	0	0	0	0	0	0	0 + 0 part	0	99.189	1	0	5.88	0.92	882736	2822607	613347	613347	145863	145863	532370
shortread_subset_2Gb_1-Escherichia_coli	91	79	68	65	54	34	4796068	4789861	4765936	4746654	4555346	3831970	84	347587	4793984	4875441	50.44	50.49	102341	102341	34000	30837	119977	117972	16	16	46	49	0	0	0	0	0	0	0	0 + 0 part	0	98.307	1	0	29.64	2.07	347587	4793747	102341	102341	34000	30837	119969
shortread_subset_2Gb_1-Listeria_monocytogenes_complete	19	13	12	12	11	11	2927779	2924287	2922452	2922452	2903528	2903528	16	572278	2926560	2992342	37.87	37.96	468544	468544	99638	89222	393390	384742	3	3	8	9	0	0	0	1	0	0	0	0 + 0 part	0	97.78	1	0	4.85	0.72	572278	2926459	468544	468544	99638	89222	393387
shortread_subset_2Gb_1-Pseudomonas_aeruginosa_complete	79	67	50	48	46	37	6739549	6732322	6692037	6679673	6646241	6325698	74	847644	6737943	6792330	66.2	66.17	196786	196786	61689	60403	278724	276492	10	10	33	34	0	0	0	1	0	0	0	0 + 0 part	0	99.173	1	0	13.22	1.48	847644	6737596	196786	196786	61689	60403	278716
shortread_subset_2Gb_1-Saccharomyces_cerevisiae	12703	2994	9	0	0	0	9577157	4713248	55592	0	0	0	7231	7479	7713436	12843354	38.21	38.15	1165	696	617	-	1404.5	843.5	2200	5048	5842	-	34	34	44573	9	0	0	0	3 + 5 part	9102	59.357	1.004	0	296.27	48.88	7479	7656156	1145	682	602	-	1380.8
shortread_subset_2Gb_1-Salmonella_enterica_complete	75	62	48	46	41	32	4681848	4674815	4638084	4627157	4540817	4224079	70	366504	4680585	4759746	52.15	52.19	140900	140900	50156	44477	165635	162880	11	11	32	34	1	1	50156	0	0	0	0	0 + 0 part	0	98.3	1	0	17.05	0.96	366504	4680167	140900	140900	49134	44477	165603
shortread_subset_2Gb_1-Staphylococcus_aureus	46	35	30	28	26	15	2695204	2691529	2676168	2664430	2631509	2226379	36	350367	2692036	2730326	32.66	32.85	204367	204367	38557	34714	191115	188434	5	5	20	21	1	1	4308	0	0	0	0	0 + 0 part	0	98.498	1.001	0	7.62	1.19	350367	2691663	204367	204367	38557	34714	191080
shortread_subset_2Gb_10-Bacillus_subtilis	40	25	21	20	17	14	3987307	3982379	3975403	3968397	3912594	3812947	27	768444	3983544	4045677	43.83	43.94	294377	294377	122411	122411	381014	375162	5	5	12	12	0	0	0	0	0	0	0	0 + 0 part	0	98.458	1	0	2.23	1.15	768444	3983325	294377	294377	122411	122411	381012
shortread_subset_2Gb_10-Enterococcus_faecalis_complete	19	11	9	9	9	8	2787846	2784355	2780951	2780951	2780951	2751734	15	882736	2786679	2845392	37.48	37.52	349154	349154	199543	199543	481107	471180	3	3	7	7	0	0	0	0	0	0	0	0 + 0 part	0	97.931	1	0	7.97	1	882736	2786679	349154	349154	199543	199543	481107
shortread_subset_2Gb_10-Escherichia_coli	102	86	72	65	56	37	4791095	4784585	4751260	4696568	4548105	3885629	90	343030	4787790	4875441	50.44	50.49	98632	93745	32700	29768	116574	114479	16	17	48	51	0	0	0	1	0	0	0	0 + 0 part	0	98.173	1	0	26.49	1.75	343030	4787393	98632	93738	32700	29768	116570
shortread_subset_2Gb_10-Listeria_monocytogenes_complete	21	12	11	11	11	9	2963872	2959263	2954462	2954462	2954462	2872043	16	733433	2962088	2992342	37.82	37.96	538019	538019	99638	99638	489506	484557	3	3	7	7	0	0	0	1	0	0	0	0 + 0 part	0	98.967	1	0	4.52	0.54	733433	2962088	538019	538019	99638	99638	489506
shortread_subset_2Gb_10-Pseudomonas_aeruginosa_complete	89	69	54	51	47	36	6806674	6797085	6765757	6745388	6654260	6257630	77	640262	6802897	6792330	66.22	66.17	192823	192823	55486	55486	247855	248241	10	10	34	34	0	0	0	0	0	0	0	0 + 0 part	0	99.175	1.01	0	12.79	1.01	640262	6802495	192823	192823	55486	55486	247850
shortread_subset_2Gb_10-Saccharomyces_cerevisiae	12669	2942	10	0	0	0	9582836	4712562	62580	0	0	0	7152	7764	7706821	12843354	38.23	38.15	1180	701	614	-	1434.6	860.8	2152	4982	5764	-	29	29	42263	7	0	0	0	2 + 2 part	5719	59.322	1.004	0	301.44	48.89	7764	7652035	1166	689	600	-	1411.6
shortread_subset_2Gb_10-Salmonella_enterica_complete	79	67	51	49	43	30	4684623	4678709	4638211	4627284	4530906	4057751	73	366498	4682750	4759746	52.15	52.19	140901	135293	42626	37035	163409	160766	11	12	34	36	0	0	0	0	0	0	0	0 + 0 part	0	98.351	1	0	22.3	1.2	366498	4682289	140901	135293	42626	36805	163403
shortread_subset_2Gb_10-Staphylococcus_aureus	44	31	27	24	23	15	2697433	2692861	2681606	2661845	2650796	2337654	33	350473	2693986	2730326	32.66	32.85	268720	268720	47613	42976	205396	202663	5	5	17	18	3	1	8023	1	0	0	0	0 + 0 part	0	98.556	1.001	0	8.46	0.63	350473	2693793	268720	268720	47613	42976	205380
shortread_subset_2Gb_2-Bacillus_subtilis	39	25	21	21	18	15	3984709	3979176	3972867	3972867	3917064	3811126	28	552630	3980969	4045677	43.82	43.94	294377	294377	122410	122410	307171	302258	6	6	13	13	0	0	0	0	0	0	0	0 + 0 part	0	98.4	1	0	2.71	0.6	552630	3980969	294377	294377	122410	122410	307171
shortread_subset_2Gb_2-Enterococcus_faecalis_complete	20	17	14	14	14	12	2824001	2822933	2815091	2815091	2815091	2750105	18	753905	2823522	2845392	37.45	37.52	273810	273810	92779	92779	364358	361557	4	4	10	10	0	0	0	0	0	0	0	0 + 0 part	0	99.22	1	0	7.51	1.31	753905	2823518	273810	273810	92779	92779	364357
shortread_subset_2Gb_2-Escherichia_coli	99	85	72	65	55	36	4789534	4784036	4750954	4694190	4516036	3824907	88	342917	4786587	4875441	50.44	50.49	93327	93327	32668	30350	118500	116341	16	16	48	51	0	0	0	1	0	0	0	0 + 0 part	0	98.156	1	0	26.66	2.01	342917	4786587	93327	93327	32668	30350	118500
shortread_subset_2Gb_2-Listeria_monocytogenes_complete	18	11	9	9	9	9	2928099	2924379	2917502	2917502	2917502	2917502	15	585521	2926926	2992342	37.87	37.96	476302	476302	232438	99638	435654	426130	3	3	6	7	0	0	0	1	0	0	0	0 + 0 part	0	97.812	1	0	5.53	0.82	585521	2926926	476302	476302	232438	99638	435654
shortread_subset_2Gb_2-Pseudomonas_aeruginosa_complete	85	70	54	51	47	39	6738206	6730718	6695389	6676301	6600526	6302415	76	737886	6735340	6792330	66.21	66.17	187270	187270	68386	61689	243382	241340	11	11	35	36	0	0	0	0	0	0	0	0 + 0 part	0	99.123	1	0	10.91	0.97	737855	6735237	187270	187270	68386	61689	243372
shortread_subset_2Gb_2-Saccharomyces_cerevisiae	12714	2931	11	0	0	0	9566378	4647926	66991	0	0	0	7188	8215	7689101	12843354	38.21	38.15	1164	700	621	-	1412.9	845.9	2186	5054	5811	-	27	27	35134	3	0	0	0	1 + 5 part	6472	59.193	1.004	0	294.39	47.71	8142	7633029	1147	685	607	-	1390.7
shortread_subset_2Gb_2-Salmonella_enterica_complete	82	67	51	49	44	30	4686840	4679625	4639508	4628581	4545253	4033224	74	366507	4684265	4759746	52.15	52.19	138240	138240	44477	37489	158257	155748	12	12	34	36	0	0	0	0	0	0	0	0 + 0 part	0	98.374	1	0	22.25	0.88	366507	4683821	138240	138240	44477	37489	158252
shortread_subset_2Gb_2-Staphylococcus_aureus	39	28	23	21	20	16	2696671	2692763	2679323	2667585	2653189	2519496	31	378912	2694466	2730326	32.68	32.85	326211	326211	51672	51672	231565	228524	4	4	15	15	0	0	0	1	0	0	0	0 + 0 part	0	98.633	1	0	10.76	1.41	378912	2694103	326211	326211	51672	51672	231534
shortread_subset_2Gb_3-Bacillus_subtilis	47	25	22	22	19	16	3987971	3980070	3976022	3976022	3920138	3813927	29	768412	3982680	4045677	43.82	43.94	263192	263192	81282	59738	364794	359113	5	5	13	14	0	0	0	0	0	0	0	0 + 0 part	0	98.441	1	0	2.71	1.03	768412	3982680	263192	263192	81282	59738	364794
shortread_subset_2Gb_3-Enterococcus_faecalis_complete	22	16	13	13	13	11	2786826	2783898	2777539	2777539	2777539	2699987	20	612492	2786347	2845392	37.48	37.52	348948	348948	92781	86321	379417	371543	3	3	9	10	0	0	0	0	0	0	0	0 + 0 part	0	97.918	1	0	6.1	0.75	612492	2786343	348948	348948	92781	86321	379416
shortread_subset_2Gb_3-Escherichia_coli	100	80	65	63	56	37	4790669	4781137	4744649	4730766	4602687	3917706	86	386504	4786404	4875441	50.44	50.49	98773	98343	34731	32700	118124	115966	17	18	47	49	1	1	21995	1	0	0	0	0 + 0 part	0	98.14	1	0	27.08	1.84	386504	4786258	98773	98343	34731	32700	118110
shortread_subset_2Gb_3-Listeria_monocytogenes_complete	17	10	9	9	9	8	2963458	2959706	2957866	2957866	2957866	2922097	13	585521	2961977	2992342	37.83	37.96	542907	542907	232438	232438	463558	458854	3	3	6	6	0	0	0	2	0	0	0	0 + 0 part	0	98.986	1	0	4.79	0.74	585521	2961977	542907	542907	232438	232438	463558
shortread_subset_2Gb_3-Pseudomonas_aeruginosa_complete	78	65	53	50	46	38	6737177	6730321	6702427	6682672	6610032	6316584	71	607220	6734803	6792330	66.21	66.17	185646	185646	76656	61689	225466	223556	12	12	34	35	0	0	0	0	0	0	0	0 + 0 part	0	99.128	1	0	13.6	1.16	607168	6734567	185646	185646	76656	61689	225450
shortread_subset_2Gb_3-Saccharomyces_cerevisiae	12698	2930	11	0	0	0	9557817	4664484	66399	0	0	0	7178	7417	7696964	12843354	38.26	38.15	1164	699	619	-	1423.8	853.3	2173	5030	5797	-	32	32	44020	6	0	0	0	1 + 2 part	4440	59.28	1.004	0	295.79	47.72	7368	7644401	1149	686	607	-	1402.1
shortread_subset_2Gb_3-Salmonella_enterica_complete	79	64	45	43	38	29	4684432	4677647	4626628	4615701	4532273	4201486	70	391536	4681770	4759746	52.15	52.19	153684	153684	49135	45064	171077	168274	11	11	30	31	0	0	0	0	0	0	0	0 + 0 part	0	98.328	1	0	21.25	0.83	391536	4681309	153684	153684	49135	45064	171070
shortread_subset_2Gb_3-Staphylococcus_aureus	40	33	28	26	24	17	2693581	2691184	2677876	2666138	2633217	2361856	34	350367	2691802	2730326	32.67	32.85	204427	130200	48187	48187	179020	176494	5	6	19	19	0	0	0	0	0	0	0	0 + 0 part	0	98.562	1	0	7.02	0.74	350367	2691452	204427	129883	48187	48187	178989
shortread_subset_2Gb_4-Bacillus_subtilis	41	26	22	22	19	16	3987085	3979878	3974823	3974823	3918939	3814051	31	552631	3983892	4045677	43.83	43.94	272210	272210	122411	81452	298063	293511	6	6	13	14	0	0	0	0	0	0	0	0 + 0 part	0	98.473	1	0	3.11	1.66	552631	3983892	272210	272210	122411	81452	298063
shortread_subset_2Gb_4-Enterococcus_faecalis_complete	20	15	12	12	12	10	2822731	2820175	2813816	2813816	2813816	2748830	17	753905	2821759	2845392	37.44	37.52	349558	349558	112528	112528	440799	437138	3	3	8	8	0	0	0	0	0	0	0	0 + 0 part	0	99.163	1	0	5.32	0.57	753905	2821759	349558	349558	112528	112528	440799
shortread_subset_2Gb_4-Escherichia_coli	91	77	65	60	54	38	4796199	4790308	4761039	4726984	4622488	4068745	81	403519	4793505	4875441	50.44	50.49	97282	97282	40140	32700	125826	123712	16	16	44	46	1	1	6810	0	0	0	0	0 + 0 part	0	98.3	1	0	29.25	1.94	403519	4793494	97282	97282	40140	32700	125821
shortread_subset_2Gb_4-Listeria_monocytogenes_complete	22	14	11	11	11	11	2927919	2923978	2916198	2916198	2916198	2916198	18	537538	2926435	2992342	37.87	37.96	475133	447830	99638	96318	384463	375996	3	4	8	9	0	0	0	1	0	0	0	0 + 0 part	0	97.775	1	0	4.54	0.79	537538	2926435	475133	447830	99638	96318	384463
shortread_subset_2Gb_4-Pseudomonas_aeruginosa_complete	78	63	47	45	41	33	6738880	6730804	6696519	6684155	6614198	6351046	70	847644	6736060	6792330	66.2	66.17	264296	264296	69981	69981	310957	308380	9	9	29	29	0	0	0	0	0	0	0	0 + 0 part	0	99.148	1	0	13.67	0.86	847644	6735813	264296	264296	69981	69981	310953
shortread_subset_2Gb_4-Saccharomyces_cerevisiae	12588	2994	8	0	0	0	9578574	4767626	52426	0	0	0	7122	8198	7722432	12843354	38.21	38.15	1186	709	624	-	1432.4	861.3	2159	4947	5742	-	36	35	52289	8	0	0	0	3 + 1 part	5782	59.463	1.004	0	298.2	48.5	8167	7669600	1168	695	611	-	1409.2
shortread_subset_2Gb_4-Salmonella_enterica_complete	88	68	50	48	42	29	4669953	4659518	4606657	4595730	4501514	4013263	78	349453	4666786	4759746	52.15	52.19	138181	138181	44864	37035	154317	151304	12	12	33	36	0	0	0	0	0	0	0	0 + 0 part	0	98.01	1	0	14.27	0.79	349453	4666296	138181	138181	44864	36805	154311
shortread_subset_2Gb_4-Staphylococcus_aureus	51	39	34	32	30	21	2771765	2767754	2753811	2742073	2710128	2358920	41	279430	2769001	2730326	32.66	32.85	109478	115159	46379	46379	127387	129192	9	8	24	24	0	0	0	1	0	0	0	0 + 0 part	0	98.509	1.029	0	6.68	0.72	279430	2768486	109478	109478	46379	46379	127345
shortread_subset_2Gb_5-Bacillus_subtilis	40	27	24	23	20	17	3985974	3980335	3976287	3969281	3913478	3813690	31	552631	3983369	4045677	43.82	43.94	272209	272209	59870	59738	290333	285862	6	6	14	15	0	0	0	0	0	0	0	0 + 0 part	0	98.454	1	0	2.41	1	552631	3983229	272209	272209	59870	59738	290329
shortread_subset_2Gb_5-Enterococcus_faecalis_complete	24	15	12	12	11	9	2786415	2781775	2775416	2775416	2756041	2680251	21	753894	2785719	2845392	37.48	37.52	336380	336380	128204	128204	397352	389019	3	3	8	8	0	0	0	0	0	0	0	0 + 0 part	0	97.894	1	0	5.24	1.01	753894	2785719	336380	336380	128204	128204	397352
shortread_subset_2Gb_5-Escherichia_coli	96	81	67	61	54	38	4795151	4788284	4753664	4707927	4585586	4002469	86	403517	4792552	4875441	50.44	50.49	98774	98774	35414	32700	126054	123911	16	16	46	48	0	0	0	0	0	0	0	0 + 0 part	0	98.277	1	0	27.81	1.67	403517	4792535	98774	98774	35414	32700	126053
shortread_subset_2Gb_5-Listeria_monocytogenes_complete	22	14	11	11	11	10	2963813	2960558	2952758	2952758	2952758	2916989	16	572278	2961826	2992342	37.82	37.96	475500	475500	99638	99638	411598	407400	3	3	8	8	0	0	0	1	0	0	0	0 + 0 part	0	98.96	1	0	4.22	0.74	572278	2961826	475500	475500	99638	99638	411598
shortread_subset_2Gb_5-Pseudomonas_aeruginosa_complete	84	68	57	52	50	41	6739640	6731253	6706524	6671016	6626638	6308790	76	407014	6737122	6792330	66.21	66.17	176155	176155	61689	61470	198857	197241	13	13	37	38	0	0	0	0	0	0	0	0 + 0 part	0	99.163	1	0	12.91	1.37	406966	6737023	176155	176155	61689	61470	198849
shortread_subset_2Gb_5-Saccharomyces_cerevisiae	12824	2968	7	0	0	0	9633922	4689294	45898	0	0	0	7280	8272	7756622	12843354	38.25	38.15	1171	702	614	-	1394.9	842.5	2219	5029	5881	-	39	39	67392	5	0	0	0	1 + 5 part	6760	59.688	1.004	0	305.88	48.25	8204	7699742	1154	689	600	-	1369.4
shortread_subset_2Gb_5-Salmonella_enterica_complete	74	63	50	47	41	30	4677838	4672760	4636786	4620825	4523555	4104928	68	366504	4676002	4759746	52.15	52.19	131226	124301	44864	44477	160312	157491	11	12	33	34	2	1	104249	0	0	0	0	0 + 0 part	0	98.212	1	0	20.49	1.56	366504	4675634	131226	124301	44864	44477	159126
shortread_subset_2Gb_5-Staphylococcus_aureus	46	37	31	29	27	20	2692506	2689607	2673819	2662081	2631569	2389599	38	291087	2690225	2730326	32.67	32.85	130218	130218	42961	38557	147715	145545	7	7	21	22	0	0	0	0	0	0	0	0 + 0 part	0	98.504	1	0	6.92	0.82	291077	2689740	129883	129883	42961	38557	147674
shortread_subset_2Gb_6-Bacillus_subtilis	46	27	23	23	20	17	3987524	3979573	3974366	3974366	3918563	3812524	32	395715	3983175	4045677	43.83	43.94	272210	272210	122411	81262	265280	261182	6	6	14	15	0	0	0	0	0	0	0	0 + 0 part	0	98.453	1	0	2.01	0.93	395715	3983175	272210	272210	122411	81262	265280
shortread_subset_2Gb_6-Enterococcus_faecalis_complete	21	16	13	13	13	10	2821638	2819363	2813004	2813004	2813004	2717612	19	753905	2821159	2845392	37.44	37.52	383673	383673	92664	92664	445372	441579	3	3	8	8	0	0	0	0	0	0	0	0 + 0 part	0	99.138	1	0	6.77	1.31	753905	2821153	383673	383673	92664	92664	445371
shortread_subset_2Gb_6-Escherichia_coli	91	77	65	60	55	39	4791484	4785123	4757716	4717544	4636551	4065635	81	343031	4788690	4875441	50.44	50.49	98774	97282	40140	35414	118524	116415	16	17	45	47	0	0	0	0	0	0	0	0 + 0 part	0	98.208	1	0	27.21	1.82	343031	4788684	98774	97282	40140	35414	118523
shortread_subset_2Gb_6-Listeria_monocytogenes_complete	18	11	9	9	9	9	2927466	2923779	2917143	2917143	2917143	2917143	15	917726	2926326	2992342	37.87	37.96	476302	476302	99638	96318	559922	547569	3	3	6	7	0	0	0	1	0	0	0	0 + 0 part	0	97.789	1	0	4.89	0.44	917726	2926326	476302	476302	99638	96318	559922
shortread_subset_2Gb_6-Pseudomonas_aeruginosa_complete	92	74	58	54	51	43	6739302	6729579	6692082	6663167	6612530	6324520	83	420535	6736054	6792330	66.2	66.17	156428	156428	64408	61689	188828	187263	14	14	39	40	0	0	0	0	0	0	0	0 + 0 part	0	99.139	1	0	11.37	1.11	420485	6735430	156428	156428	64408	61689	188813
shortread_subset_2Gb_6-Saccharomyces_cerevisiae	12738	2982	14	0	0	0	9586472	4721921	86958	0	0	0	7127	8174	7682412	12843354	38.25	38.15	1168	701	624	-	1427.2	853.7	2168	5009	5754	-	35	35	54247	6	0	0	0	2 + 2 part	7351	59.134	1.004	0	294.05	48.57	8174	7626508	1155	685	610	-	1401.4
shortread_subset_2Gb_6-Salmonella_enterica_complete	81	63	50	48	43	29	4680683	4671316	4633536	4622609	4539433	4030443	72	366504	4678076	4759746	52.14	52.19	150697	150697	42415	37489	160496	157742	11	11	33	35	0	0	0	0	0	0	0	0 + 0 part	0	98.255	1	0	17.38	0.64	366504	4677723	150697	150697	42415	37489	160491
shortread_subset_2Gb_6-Staphylococcus_aureus	39	31	25	23	21	14	2694077	2691329	2674747	2663009	2632412	2373897	32	417153	2691947	2730326	32.67	32.85	212412	212412	42961	42961	232491	229223	4	4	16	16	0	0	0	0	0	0	0	0 + 0 part	0	98.58	1	0	6.84	0.82	417153	2691821	212412	212412	42961	42961	232490
shortread_subset_2Gb_7-Bacillus_subtilis	37	25	21	21	18	15	3985601	3980192	3973619	3973619	3917735	3810909	30	768444	3983263	4045677	43.83	43.94	269391	269391	122412	59738	373577	367814	5	5	12	13	0	0	0	0	0	0	0	0 + 0 part	0	98.451	1	0	2.28	1.41	768444	3983119	269391	269391	122412	59738	373575
shortread_subset_2Gb_7-Enterococcus_faecalis_complete	18	12	10	10	10	8	2786832	2783590	2780186	2780186	2780186	2720563	16	882958	2786353	2845392	37.48	37.52	612492	612492	199543	199543	530054	519056	2	2	6	6	0	0	0	1	0	0	0	0 + 0 part	0	97.912	1	0	7.46	0.79	882958	2786353	612492	612492	199543	199543	530054
shortread_subset_2Gb_7-Escherichia_coli	89	80	66	60	53	37	4794139	4789307	4755990	4710614	4588096	4010971	84	386387	4792512	4875441	50.44	50.49	95507	95507	35414	32700	132217	129968	15	15	45	47	1	1	47387	1	0	0	0	0 + 0 part	0	98.288	1	0	30.49	2.15	386387	4792506	95507	95507	34000	31275	132006
shortread_subset_2Gb_7-Listeria_monocytogenes_complete	19	14	12	11	11	10	2963959	2961044	2957506	2952283	2952283	2916514	16	571828	2962740	2992342	37.83	37.96	475500	475500	99638	99638	411237	407169	3	3	8	8	0	0	0	2	0	0	0	0 + 0 part	0	98.991	1	0	7.19	1.55	571828	2962731	475500	475500	99638	99638	411236
shortread_subset_2Gb_7-Pseudomonas_aeruginosa_complete	93	71	56	54	49	40	6739498	6728089	6691441	6679077	6584844	6257852	81	793619	6735547	6792330	66.21	66.17	184214	176155	55486	55003	262336	260143	10	11	37	38	0	0	0	0	0	0	0	0 + 0 part	0	99.128	1	0	15.26	1.32	793619	6734808	184214	176155	55486	55003	262323
shortread_subset_2Gb_7-Saccharomyces_cerevisiae	12715	2964	10	0	0	0	9585538	4697625	63880	0	0	0	7182	8339	7705631	12843354	38.19	38.15	1172	703	620	-	1413.4	848	2183	5021	5800	-	38	38	68259	7	0	0	0	1 + 4 part	6595	59.33	1.004	0	298.83	48.53	8227	7653218	1154	689	606	-	1386
shortread_subset_2Gb_7-Salmonella_enterica_complete	74	61	46	44	40	31	4682552	4675638	4632110	4621183	4555932	4231802	68	442898	4680812	4759746	52.15	52.19	139961	139961	50117	44477	184094	181041	10	10	31	33	1	1	50117	0	0	0	0	0 + 0 part	0	98.31	1	0	18.16	1.09	442898	4680396	139961	139961	49136	44477	184068
shortread_subset_2Gb_7-Staphylococcus_aureus	38	32	27	24	23	19	2775816	2773634	2760863	2742633	2728237	2593312	33	352240	2774418	2730326	32.66	32.85	162228	162228	51672	56282	180668	183586	6	6	18	17	1	1	6492	1	0	0	0	0 + 0 part	0	98.682	1.03	0	9.44	1.26	352240	2774388	162228	162228	51672	56282	180668
shortread_subset_2Gb_8-Bacillus_subtilis	40	24	20	20	17	14	3986187	3980216	3974787	3974787	3918984	3812631	27	768444	3982197	4045677	43.82	43.94	294377	294377	122410	122410	381191	375210	5	5	12	12	0	0	0	0	0	0	0	0 + 0 part	0	98.428	1	0	2.29	0.93	768444	3982053	294377	294377	122410	122410	381189
shortread_subset_2Gb_8-Enterococcus_faecalis_complete	19	15	11	11	11	9	2787734	2786013	2778477	2778477	2778477	2701047	17	753905	2787255	2845392	37.48	37.52	383667	383667	128151	92664	463492	454022	3	3	7	8	0	0	0	0	0	0	0	0 + 0 part	0	97.954	1	0	6.92	0.72	753905	2787246	383667	383667	128145	92664	463491
shortread_subset_2Gb_8-Escherichia_coli	88	78	66	62	52	35	4787467	4783360	4754121	4727136	4560631	3957769	80	386387	4785338	4875441	50.44	50.49	102095	102095	34000	30837	129854	127454	15	15	44	46	0	0	0	0	0	0	0	0 + 0 part	0	98.139	1	0	30.24	2.07	386387	4785332	102095	102095	34000	30837	129854
shortread_subset_2Gb_8-Listeria_monocytogenes_complete	18	13	12	11	11	10	2963913	2961349	2958117	2952968	2952968	2917199	16	585521	2963216	2992342	37.84	37.96	475873	475873	96309	96309	422026	417918	3	3	8	8	0	0	0	1	0	0	0	0 + 0 part	0	99.024	1	0	5.8	0.88	585521	2963216	475873	475873	96309	96309	422026
shortread_subset_2Gb_8-Pseudomonas_aeruginosa_complete	88	76	61	59	55	43	6738371	6732238	6693036	6680672	6612008	6165870	82	405801	6736860	6792330	66.2	66.17	176155	176155	52048	50146	184505	182998	14	14	41	42	0	0	0	0	0	0	0	0 + 0 part	0	99.144	1	0	11.85	0.91	405801	6736471	176155	176155	51998	50146	184496
shortread_subset_2Gb_8-Saccharomyces_cerevisiae	12776	2957	15	0	0	0	9591533	4689749	89579	0	0	0	7205	8042	7707490	12843354	38.23	38.15	1166	693	617	-	1422.2	853.5	2181	5032	5821	-	35	35	51902	3	0	0	0	3 + 3 part	7889	59.297	1.004	0	302.57	48.73	8006	7649535	1150	679	604	-	1397.4
shortread_subset_2Gb_8-Salmonella_enterica_complete	77	63	49	46	41	30	4684935	4677026	4638405	4622449	4542922	4141493	72	348817	4683679	4759746	52.15	52.19	148586	148586	44864	42415	157555	155037	12	12	32	34	0	0	0	0	0	0	0	0 + 0 part	0	98.365	1	0	19.26	0.96	348812	4683258	148545	148545	44864	42415	157546
shortread_subset_2Gb_8-Staphylococcus_aureus	48	35	30	28	26	19	2695965	2691573	2676409	2664671	2629333	2381161	36	428227	2692191	2730326	32.68	32.85	130200	130200	48663	38152	178554	176060	6	6	20	21	0	0	0	1	0	0	0	0 + 0 part	0	98.566	1	0	7.95	1.15	428227	2691844	129883	129883	48663	38152	178523
shortread_subset_2Gb_9-Bacillus_subtilis	42	23	20	20	17	14	3987878	3979542	3975467	3975467	3919583	3813547	29	768444	3983627	4045677	43.83	43.94	294377	294377	122412	122412	381372	375523	5	5	12	12	0	0	0	0	0	0	0	0 + 0 part	0	98.466	1	0	1.96	0.78	768444	3983621	294377	294377	122412	122412	381372
shortread_subset_2Gb_9-Enterococcus_faecalis_complete	19	14	12	12	12	10	2823983	2821186	2817767	2817767	2817767	2752781	17	803811	2823359	2845392	37.44	37.52	613432	383667	86321	86321	470981	467334	2	3	8	8	0	0	0	0	0	0	0	0 + 0 part	0	99.215	1	0	5.1	0.78	803809	2823357	613432	383667	86321	86321	470980
shortread_subset_2Gb_9-Escherichia_coli	93	81	68	61	53	37	4797576	4791908	4759573	4708636	4565297	3985583	85	386387	4795211	4875441	50.44	50.49	97282	97282	35617	34000	125036	122979	16	16	45	47	0	0	0	0	0	0	0	0 + 1 part	2012	98.28	1	0	30.54	2.23	386387	4793141	97282	97282	35617	32700	124973
shortread_subset_2Gb_9-Listeria_monocytogenes_complete	15	10	8	8	8	8	2928004	2925514	2922537	2922537	2922537	2922537	12	585532	2926785	2992342	37.87	37.96	542905	542905	232439	232439	468867	458595	3	3	6	6	0	0	0	1	0	0	0	0 + 0 part	0	97.813	1	0	4.72	0.79	585532	2926785	542905	542905	232439	232439	468867
shortread_subset_2Gb_9-Pseudomonas_aeruginosa_complete	86	66	51	47	44	38	6739966	6729444	6694170	6669664	6600236	6384061	74	403389	6735686	6792330	66.21	66.17	262072	262072	68386	61689	216538	214733	11	11	33	34	0	0	0	0	0	0	0	0 + 0 part	0	99.137	1	0	11.86	1.37	403389	6735254	262072	262072	68386	61689	216525
shortread_subset_2Gb_9-Saccharomyces_cerevisiae	12813	2947	9	0	0	0	9574690	4643033	55767	0	0	0	7216	8047	7682586	12843354	38.25	38.15	1152	693	617	-	1406.7	841.4	2200	5081	5835	-	35	35	55538	6	0	0	0	3 + 2 part	6371	59.148	1.004	0	294.45	48.24	8041	7629138	1136	678	603	-	1382.9
shortread_subset_2Gb_9-Salmonella_enterica_complete	74	62	48	46	41	31	4679258	4673605	4634664	4623737	4548865	4175348	67	353913	4677131	4759746	52.14	52.19	142638	142638	48653	44864	157622	154886	12	12	32	34	0	0	0	0	0	0	0	0 + 0 part	0	98.23	1	0	18.77	0.88	353913	4676570	142638	142638	48653	44864	157613
shortread_subset_2Gb_9-Staphylococcus_aureus	43	33	28	25	25	18	2700289	2696667	2679902	2662226	2662226	2394013	35	571199	2697914	2730326	32.67	32.85	129858	129858	47613	44473	211285	208777	6	6	19	20	4	2	10382	0	0	0	0	0 + 0 part	0	98.608	1.002	0	9.3	0.93	571199	2697786	129858	129858	47613	44473	211272
shortread_subset_500Mb_1-Bacillus_subtilis	55	32	29	29	24	21	3986581	3977660	3973580	3973580	3888398	3783057	37	424021	3981045	4045677	43.82	43.94	272207	263192	63360	59869	241264	237410	6	7	18	19	0	0	0	0	0	0	0	0 + 0 part	0	98.393	1	0	2.31	0.78	424021	3980906	272207	263192	63360	59869	241259
shortread_subset_500Mb_1-Enterococcus_faecalis_complete	29	20	17	17	17	12	2820098	2816066	2809692	2809692	2809692	2620566	23	753683	2818250	2845392	37.43	37.52	238611	238611	71174	65268	346702	343395	4	4	11	12	0	0	0	0	0	0	0	0 + 0 part	0	99.031	1	0	4.61	0.5	753683	2818250	238611	238611	71174	65268	346702
shortread_subset_500Mb_1-Escherichia_coli	182	138	102	91	58	35	4770049	4748268	4653598	4570663	4028429	3236925	157	343146	4762335	4875441	50.45	50.49	70661	70661	17104	16508	89525	87448.1	22	22	71	77	0	0	0	1	0	0	0	0 + 0 part	0	97.625	1.001	0	22.22	1.68	343106	4762138	70661	70661	17104	16508	89516.3
shortread_subset_500Mb_1-Listeria_monocytogenes_complete	22	13	12	11	11	10	2927288	2922915	2920924	2915858	2915858	2878198	17	780044	2925620	2992342	37.87	37.96	475512	475512	99638	96309	484888	474076	3	3	7	8	0	0	0	0	0	0	0	0 + 0 part	0	97.753	1	0	4.68	0.31	780044	2925620	475512	475512	99638	96309	484888
shortread_subset_500Mb_1-Pseudomonas_aeruginosa_complete	2186	1551	400	85	7	0	6656115	6317826	3442753	1269792	225174	0	1862	40886	6547690	6792330	66.06	66.17	5294	5103	1638	1328	7104.8	6848.9	368	391	1226	1374	3	3	32894	0	0	0	0	1 + 0 part	947	95.574	1.004	0	85.31	1.37	40886	6517711	5262	5054	1596	1277	7039.1
shortread_subset_500Mb_1-Saccharomyces_cerevisiae	7779	35	1	0	0	0	2633091	63791	6804	0	0	0	735	6804	496205	12843354	37.61	38.15	631	-	517	-	897.9	34.7	287	-	638	-	8	7	8787	0	0	0	0	0 + 0 part	0	3.842	1	0	376.21	53.89	6768	493601	626	-	513	-	875.6
shortread_subset_500Mb_1-Salmonella_enterica_complete	134	109	78	68	50	31	4667302	4654072	4577376	4502824	4225294	3558751	122	261354	4664010	4759746	52.15	52.19	100348	99500	28185	19450	112332	110073	15	16	49	53	0	0	0	0	0	0	0	0 + 0 part	0	97.934	1	0	16.58	0.58	261354	4663458	100348	99500	27660	19450	112321
shortread_subset_500Mb_1-Staphylococcus_aureus	57	42	36	34	30	19	2691623	2687110	2670293	2658555	2600186	2213225	43	250357	2687728	2730326	32.66	32.85	108048	108048	33679	33136	130415	128380	8	8	25	26	0	0	0	0	0	0	0	0 + 0 part	0	98.429	1	0	6.81	1.08	250357	2687698	108048	108048	33679	33136	130415
shortread_subset_500Mb_10-Bacillus_subtilis	55	36	32	31	27	21	3985164	3978780	3972182	3964286	3888119	3699417	39	395715	3980906	4045677	43.82	43.94	241455	241455	59869	59741	216442	212976	7	7	19	20	1	1	312902	0	0	0	0	0 + 0 part	0	98.382	1	0	2.16	0.75	395715	3980655	226004	170182	59869	59741	204132
shortread_subset_500Mb_10-Enterococcus_faecalis_complete	27	21	17	17	17	13	2821669	2819515	2810129	2810129	2810129	2666582	22	595837	2820104	2845392	37.44	37.52	279719	279719	71014	61446	304427	301722	4	4	11	12	0	0	0	0	0	0	0	0 + 0 part	0	99.103	1	0	6.77	0.71	595837	2820104	279719	279719	71014	61446	304427
shortread_subset_500Mb_10-Escherichia_coli	175	141	114	99	65	38	4766140	4749553	4685771	4568138	4001882	3063597	153	169532	4759081	4875441	50.44	50.49	60392	60261	17709	14363	67325.6	65718.8	26	27	79	86	0	0	0	0	0	0	0	0 + 0 part	0	97.558	1	0	17.82	1.2	169532	4758554	60392	60261	17709	14363	67314.4
shortread_subset_500Mb_10-Listeria_monocytogenes_complete	28	21	18	16	15	13	2926004	2922809	2914591	2903629	2888770	2805453	24	537811	2924589	2992342	37.88	37.96	286094	286094	84885	81798	303174	296310	4	4	11	12	0	0	0	0	0	0	0	0 + 0 part	0	97.726	1	0	3.97	0.27	537811	2924538	286094	286094	84885	81798	303174
shortread_subset_500Mb_10-Pseudomonas_aeruginosa_complete	2166	1528	393	97	8	0	6667519	6321431	3473833	1392239	228869	0	1862	32659	6566734	6792330	66.06	66.17	5359	5096	1632	1325	7075.6	6840.6	356	378	1213	1351	3	3	7138	4	0	0	0	1 + 2 part	2284	95.832	1.004	0	88.41	2.28	32646	6536425	5326	5075	1588	1286	7038.2
shortread_subset_500Mb_10-Saccharomyces_cerevisiae	7870	30	3	0	0	0	2692021	64944	20804	0	0	0	777	7115	529607	12843354	37.58	38.15	635	-	519	-	997.1	41.1	302	-	674	-	13	13	15028	0	0	0	0	1 + 1 part	3518	4.069	1	0	372.06	51.46	6684	522769	626	-	512	-	895.7
shortread_subset_500Mb_10-Salmonella_enterica_complete	131	106	77	67	55	32	4673340	4662983	4583176	4515755	4316481	3460735	115	237829	4668993	4759746	52.14	52.19	106550	103634	29542	28603	105955	103934	16	17	52	54	0	0	0	0	0	0	0	0 + 0 part	0	98.04	1	0	22.28	1.22	237829	4668097	106550	103634	29429	28603	105936
shortread_subset_500Mb_10-Staphylococcus_aureus	48	36	31	29	26	14	2694280	2689243	2675086	2663348	2619378	2180461	40	350367	2691931	2730326	32.68	32.85	213173	213173	34714	34328	189118	186458	5	5	20	21	0	0	0	0	0	0	0	0 + 0 part	0	98.571	1	0	7.8	0.89	350367	2691825	213173	213173	34714	34328	189116
shortread_subset_500Mb_2-Bacillus_subtilis	48	30	27	27	22	16	3985767	3978721	3973296	3973296	3882483	3659889	35	768395	3982278	4045677	43.82	43.94	256983	256983	55208	50045	343554	338170	5	5	15	16	0	0	0	0	0	0	0	0 + 0 part	0	98.421	1	0	2.51	0.93	768395	3981991	256983	256983	55208	50045	343526
shortread_subset_500Mb_2-Enterococcus_faecalis_complete	32	22	20	20	18	12	2822502	2817988	2814893	2814893	2783196	2585131	26	753683	2820730	2845392	37.44	37.52	261186	261186	71035	71035	340247	337298	4	4	12	12	0	0	0	0	0	0	0	0 + 0 part	0	99.108	1	0	3.97	0.43	753683	2820665	261186	261186	71035	71035	340247
shortread_subset_500Mb_2-Escherichia_coli	150	120	91	80	52	36	4767203	4750375	4677160	4592335	4088157	3511563	137	343147	4762910	4875441	50.45	50.49	85978	85978	20898	17496	101553	99209.2	19	19	61	67	1	1	3321	0	0	0	0	0 + 0 part	0	97.646	1	0	21.4	1.03	343107	4762380	85978	85978	20898	17496	101535
shortread_subset_500Mb_2-Listeria_monocytogenes_complete	25	19	16	16	14	14	2928299	2925779	2921294	2921294	2878435	2878435	21	468262	2927048	2992342	37.88	37.96	416836	416836	89122	81800	317399	310474	4	4	11	12	0	0	0	1	0	0	0	0 + 0 part	0	97.81	1	0	4.17	0.24	468262	2927048	416836	416836	89122	81800	317399
shortread_subset_500Mb_2-Pseudomonas_aeruginosa_complete	2178	1541	394	98	4	0	6661864	6306934	3428111	1403251	109030	0	1893	27645	6563887	6792330	66.06	66.17	5220	5046	1622	1315	6889.2	6657.5	366	388	1232	1373	5	5	19164	3	0	0	0	0 + 0 part	0	95.804	1.004	0	86.39	2.28	27644	6535158	5169	4994	1573	1254	6851.2
shortread_subset_500Mb_2-Saccharomyces_cerevisiae	7988	45	2	0	0	0	2740416	80450	15895	0	0	0	794	9128	546474	12843354	37.63	38.15	632	-	519	-	999	42.5	303	-	687	-	12	12	11055	0	0	0	0	0 + 1 part	4986	4.186	1.001	0	333.91	51.31	6767	537870	622	-	513	-	855.9
shortread_subset_500Mb_2-Salmonella_enterica_complete	137	116	86	79	59	36	4675232	4665051	4583937	4538403	4182433	3388113	125	206381	4671264	4759746	52.14	52.19	82796	73297	24113	21132	92567.8	90847	18	19	60	64	0	0	0	0	0	0	0	0 + 0 part	0	98.062	1.001	0	18.93	0.9	206381	4669904	82747	73297	24113	21132	92541.6
shortread_subset_500Mb_2-Staphylococcus_aureus	48	36	29	27	25	19	2693107	2689353	2666494	2654756	2624494	2395750	38	335215	2690478	2730326	32.67	32.85	137861	137861	45670	42976	171492	168990	6	6	20	21	0	0	0	0	0	0	0	0 + 0 part	0	98.522	1	0	8.18	0.78	335215	2690284	137861	137861	45670	42976	171486
shortread_subset_500Mb_3-Bacillus_subtilis	57	35	29	28	25	20	3985929	3978027	3965694	3957219	3901416	3718264	38	551295	3979903	4045677	43.82	43.94	256893	256893	63944	59741	262942	258667	6	6	18	19	0	0	0	0	0	0	0	0 + 0 part	0	98.365	1	0	1.99	1.13	551295	3979711	256893	256893	63944	59741	262930
shortread_subset_500Mb_3-Enterococcus_faecalis_complete	32	22	20	20	19	14	2783742	2779401	2775982	2775982	2756607	2570605	26	596065	2782278	2845392	37.47	37.52	273862	273862	70848	58015	271461	265440	4	4	13	14	0	0	0	0	0	0	0	0 + 0 part	0	97.772	1	0	4.42	0.43	596065	2782268	273862	273862	70848	58015	271460
shortread_subset_500Mb_3-Escherichia_coli	172	133	107	96	63	34	4771558	4751923	4693851	4611205	4054431	3046318	153	347757	4765624	4875441	50.45	50.49	65068	62201	18657	17020	86375.1	84429.5	23	24	74	80	0	0	0	2	0	0	0	0 + 0 part	0	97.69	1.001	0	24.8	1.36	347757	4765233	65019	62201	18657	17020	86367.8
shortread_subset_500Mb_3-Listeria_monocytogenes_complete	29	20	16	16	16	13	2961545	2957474	2945072	2945072	2945072	2839690	24	475512	2959930	2992342	37.82	37.96	332237	332237	81800	81800	320170	316702	4	4	11	11	0	0	0	2	0	0	0	0 + 0 part	0	98.903	1	0	3.78	0.34	475512	2959927	332237	332237	81800	81800	320170
shortread_subset_500Mb_3-Pseudomonas_aeruginosa_complete	2182	1503	390	105	5	0	6654753	6279134	3473695	1510811	147098	0	1862	35540	6544043	6792330	66.04	66.17	5343	5125	1567	1250	7149.7	6888.3	351	375	1197	1357	2	2	15947	1	0	0	0	0 + 0 part	0	95.526	1.004	0	85.06	2.53	35540	6515556	5292	5103	1532	1212	7114.3
shortread_subset_500Mb_3-Saccharomyces_cerevisiae	7853	42	3	0	0	0	2687436	76803	19460	0	0	0	756	7116	520154	12843354	37.67	38.15	639	-	517	-	982.3	39.8	288	-	654	-	4	4	3095	0	0	0	0	1 + 1 part	4068	3.994	1.001	0	360.36	51.42	6654	513372	632	-	513	-	905
shortread_subset_500Mb_3-Salmonella_enterica_complete	131	110	83	77	56	31	4673315	4663786	4588774	4554700	4229162	3346336	119	304398	4669916	4759746	52.14	52.19	84169	80720	25723	21132	110411	108327	16	17	55	59	2	1	61740	0	0	0	0	0 + 0 part	0	98.051	1	0	16.51	0.9	304398	4668904	84169	80720	25451	21132	110215
shortread_subset_500Mb_3-Staphylococcus_aureus	48	39	33	31	29	17	2695002	2691802	2674247	2662509	2624940	2161552	42	293744	2693524	2730326	32.68	32.85	126259	126259	39631	38830	142551	140629	7	7	23	24	3	2	50466	0	0	0	0	0 + 0 part	0	98.553	1.001	0	7.69	0.97	293744	2693487	126259	126259	34714	33679	142185
shortread_subset_500Mb_4-Bacillus_subtilis	56	31	28	28	24	20	3986644	3977755	3970883	3970883	3890749	3746043	35	431824	3980514	4045677	43.82	43.94	270149	270149	59952	59741	248114	244118	6	6	18	19	2	2	427052	0	0	0	0	0 + 0 part	0	98.372	1	0	1.96	0.73	431824	3980364	263192	263192	59952	59741	226940
shortread_subset_500Mb_4-Enterococcus_faecalis_complete	30	20	17	17	16	12	2785824	2780905	2774531	2774531	2755553	2609067	26	638233	2784871	2845392	37.48	37.52	238566	238566	94060	85952	299665	293291	4	4	11	12	0	0	0	0	0	0	0	0 + 0 part	0	97.863	1	0	4.02	0.65	638233	2784808	238566	238566	94060	85952	299665
shortread_subset_500Mb_4-Escherichia_coli	159	131	101	92	65	36	4770489	4759667	4696865	4630689	4168310	3130282	138	181362	4764434	4875441	50.45	50.49	70111	66313	22389	18590	75401.5	73684.7	23	24	71	76	0	0	0	0	0	0	0	0 + 1 part	576	97.663	1	0	26.01	1.34	181362	4763553	70111	66313	22389	18590	75395.8
shortread_subset_500Mb_4-Listeria_monocytogenes_complete	21	13	11	11	11	10	2962459	2958347	2951555	2951555	2951555	2915786	16	632637	2960606	2992342	37.82	37.96	538045	538045	99638	99638	449232	444468	3	3	8	8	0	0	0	1	0	0	0	0 + 0 part	0	98.936	1	0	3.07	0.27	632637	2960606	538045	538045	99638	99638	449232
shortread_subset_500Mb_4-Pseudomonas_aeruginosa_complete	2149	1519	398	94	6	0	6655661	6310101	3478338	1407581	188760	0	1855	38525	6557686	6792330	66.04	66.17	5311	5114	1648	1292	7182.5	6934.3	360	382	1201	1347	2	2	8662	1	0	0	0	0 + 0 part	0	95.772	1.004	0	82.47	1.81	38525	6529968	5270	5062	1595	1247	7148
shortread_subset_500Mb_4-Saccharomyces_cerevisiae	7871	35	3	1	0	0	2699577	72393	22533	10023	0	0	826	10023	559576	12843354	37.63	38.15	624	-	520	-	1037.5	45.2	320	-	717	-	13	13	19561	0	0	0	0	0 + 1 part	1907	4.322	1	0	342.34	48.98	6461	555303	614	-	515	-	903.4
shortread_subset_500Mb_4-Salmonella_enterica_complete	133	112	85	74	58	30	4671213	4660816	4588637	4510895	4248213	3163740	122	229908	4667827	4759746	52.15	52.19	84258	84258	29583	23297	96861.4	94990.9	18	18	57	60	0	0	0	0	0	0	0	1 + 0 part	851	97.993	1	0	16.05	0.58	229856	4666235	84258	84258	29470	23297	96845.8
shortread_subset_500Mb_4-Staphylococcus_aureus	49	36	32	29	26	18	2695565	2691780	2681540	2663940	2622379	2317737	37	420454	2692398	2730326	32.66	32.85	129290	129290	41773	39631	184070	181512	6	6	21	22	2	1	5862	0	0	0	0	0 + 0 part	0	98.498	1.001	0	6.87	0.74	420454	2692368	129290	129290	41773	39631	184063
shortread_subset_500Mb_5-Bacillus_subtilis	56	32	29	29	25	20	3986502	3977633	3973428	3973428	3899546	3721708	36	428660	3980419	4045677	43.82	43.94	263192	263192	59798	59738	246099	242129	6	6	18	19	0	0	0	0	0	0	0	0 + 0 part	0	98.376	1	0	2.16	0.78	428660	3980228	263192	263192	59798	59738	246087
shortread_subset_500Mb_5-Enterococcus_faecalis_complete	30	20	18	18	16	11	2821064	2816055	2812636	2812636	2781365	2591728	25	753849	2819702	2845392	37.44	37.52	277548	277548	58635	58635	355860	352647	4	4	11	11	0	0	0	0	0	0	0	0 + 0 part	0	99.088	1	0	4.86	0.85	753849	2819702	277548	277548	58635	58635	355860
shortread_subset_500Mb_5-Escherichia_coli	148	124	97	82	59	36	4766050	4754701	4685410	4572441	4208434	3426904	136	228825	4762299	4875441	50.44	50.49	77521	75619	19609	17069	90037.1	87947.6	20	21	63	69	0	0	0	0	0	0	0	0 + 0 part	0	97.628	1	0	20.64	1.05	228788	4761873	77521	75619	19609	17069	90021.8
shortread_subset_500Mb_5-Listeria_monocytogenes_complete	24	17	15	15	15	14	3260002	3256972	3253968	3253968	3253968	3217032	20	572286	3258760	2992342	37.79	37.96	332037	332037	99638	137594	329917	359290	4	4	11	9	0	0	0	0	0	0	0	0 + 0 part	0	97.787	1.114	0	3.25	0.28	572286	3258760	332037	332037	99638	137594	329917
shortread_subset_500Mb_5-Pseudomonas_aeruginosa_complete	2148	1537	397	97	2	0	6648935	6313604	3411733	1352969	60472	0	1853	31803	6548459	6792330	66.06	66.17	5249	5032	1646	1311	6724.4	6483	371	394	1215	1363	4	4	25134	6	0	0	0	1 + 0 part	990	95.593	1.004	0	80.5	1.66	31797	6519203	5199	4967	1604	1268	6683.6
shortread_subset_500Mb_5-Saccharomyces_cerevisiae	7894	49	3	0	0	0	2703837	84617	20134	0	0	0	811	7115	551759	12843354	37.8	38.15	621	-	515	-	963.1	41.4	310	-	703	-	10	10	7491	0	0	0	0	1 + 1 part	4878	4.229	1.001	0	363.56	53.36	6994	543507	612	-	511	-	881.3
shortread_subset_500Mb_5-Salmonella_enterica_complete	135	113	87	73	50	29	4677882	4667266	4596837	4493691	4122182	3323143	124	366504	4674418	4759746	52.14	52.19	103634	103634	21503	19653	111091	109100	17	17	54	58	2	1	104248	0	0	0	0	0 + 0 part	0	97.964	1.002	0	39.07	2.65	366504	4673844	98812	98812	21503	19653	109900
shortread_subset_500Mb_5-Staphylococcus_aureus	45	36	31	29	25	17	2691943	2688174	2674989	2663251	2597343	2283542	39	346060	2690019	2730326	32.68	32.85	129948	129948	44469	39729	166907	164443	6	6	20	21	0	0	0	0	0	0	0	0 + 0 part	0	98.501	1	0	6.32	0.78	346060	2689776	129883	129883	44469	39729	166894
shortread_subset_500Mb_6-Bacillus_subtilis	56	33	29	29	24	20	3985041	3977055	3970566	3970566	3885208	3751968	35	395715	3978365	4045677	43.81	43.94	232866	232866	61616	59738	241459	237441	7	7	17	18	0	0	0	0	0	0	0	0 + 0 part	0	98.324	1	0	1.96	0.58	395715	3978043	232866	232866	61565	59738	241442
shortread_subset_500Mb_6-Enterococcus_faecalis_complete	21	17	14	14	13	10	2822787	2820354	2812397	2812397	2800180	2686859	20	753905	2822456	2845392	37.44	37.52	336662	336662	92619	92619	388903	385768	3	3	9	9	0	0	0	0	0	0	0	0 + 0 part	0	99.183	1	0	6.84	0.71	753905	2822456	336662	336662	92619	92619	388903
shortread_subset_500Mb_6-Escherichia_coli	166	131	100	88	63	34	4773685	4756093	4676677	4584473	4170730	3164835	147	343031	4767915	4875441	50.45	50.49	66377	64181	19416	17069	92760.9	90715	21	22	69	74	1	1	66377	0	0	0	0	0 + 0 part	0	97.737	1	0	22.32	1.7	343031	4767440	64181	63135	19275	16699	92480
shortread_subset_500Mb_6-Listeria_monocytogenes_complete	28	17	16	15	15	13	2927790	2922992	2921023	2916004	2916004	2832448	20	475512	2925345	2992342	37.86	37.96	448056	448056	80963	69518	343155	335472	4	4	10	11	0	0	0	0	0	0	0	0 + 0 part	0	97.738	1	0	3.52	0.27	475512	2925345	448056	448056	80963	69518	343155
shortread_subset_500Mb_6-Pseudomonas_aeruginosa_complete	2167	1571	389	96	8	0	6644590	6308325	3391699	1402104	230316	0	1896	34461	6552489	6792330	66.06	66.17	5177	4998	1583	1294	7064.8	6815.3	367	390	1250	1401	3	3	17727	3	0	0	0	0 + 2 part	1237	95.649	1.004	0	86.32	1.59	34460	6523504	5141	4957	1544	1248	7028.7
shortread_subset_500Mb_6-Saccharomyces_cerevisiae	7837	36	2	0	0	0	2687402	69491	14815	0	0	0	810	9247	544779	12843354	37.7	38.15	625	-	517	-	982.9	41.7	315	-	703	-	15	14	9691	0	0	0	0	0 + 1 part	5031	4.176	1	0	348.69	51.81	5523	536580	611	-	510	-	843.9
shortread_subset_500Mb_6-Salmonella_enterica_complete	121	104	74	68	50	33	4668488	4660267	4582222	4540318	4224485	3581337	112	232426	4665617	4759746	52.14	52.19	109505	103634	27660	24049	110640	108452	15	16	50	53	0	0	0	0	0	0	0	0 + 0 part	0	97.97	1	0	15.58	0.73	232378	4665071	109505	103634	27660	24049	110625
shortread_subset_500Mb_6-Staphylococcus_aureus	47	36	31	29	27	19	2693468	2689791	2675802	2664064	2636628	2326936	38	350234	2691258	2730326	32.67	32.85	108128	108128	47891	41470	157391	155138	7	7	21	22	1	1	95092	0	0	0	0	0 + 0 part	0	98.55	1	0	7.1	0.85	350234	2691209	108128	108128	45621	41470	155713
shortread_subset_500Mb_7-Bacillus_subtilis	62	36	33	32	28	21	3986074	3977286	3972006	3966179	3886752	3611192	40	708813	3979692	4045677	43.82	43.94	221884	221884	55277	49169	264295	259984	7	7	21	22	0	0	0	0	0	0	0	0 + 0 part	0	98.348	1	0	1.71	0.6	708629	3979194	221884	221884	55277	49169	264212
shortread_subset_500Mb_7-Enterococcus_faecalis_complete	32	23	19	19	17	15	2905538	2902109	2893115	2893115	2857665	2780254	25	614762	2903507	2845392	37.47	37.52	261186	261186	71014	75859	290418	296350	4	4	13	12	0	0	0	1	0	0	0	0 + 0 part	0	97.933	1.042	0	8.34	0.62	614762	2903308	261186	261186	71014	75859	290414
shortread_subset_500Mb_7-Escherichia_coli	166	134	109	96	58	33	4772571	4757877	4697445	4602135	3976056	3079013	144	347587	4765162	4875441	50.45	50.49	67836	67836	17080	14870	89287.6	87267.9	22	22	74	80	1	1	3145	0	0	0	0	0 + 0 part	0	97.684	1	0	28.04	1.68	347587	4764571	67836	67836	17080	14819	89282.2
shortread_subset_500Mb_7-Listeria_monocytogenes_complete	29	20	16	16	16	13	2963870	2959937	2951231	2951231	2951231	2844560	22	537739	2961292	2992342	37.83	37.96	475191	371746	81048	81048	338254	334744	3	4	11	11	0	0	0	0	0	0	0	0 + 0 part	0	98.936	1	0	3.98	0.24	537739	2961292	475191	371746	81048	81048	338254
shortread_subset_500Mb_7-Pseudomonas_aeruginosa_complete	2205	1558	406	92	2	0	6661995	6308231	3451188	1296978	59409	0	1899	31145	6559038	6792330	66.05	66.17	5302	5123	1601	1270	6688.4	6458.7	373	396	1240	1386	3	3	16320	2	0	0	0	1 + 0 part	1305	95.706	1.004	0	88.45	2.74	31104	6528170	5279	5067	1554	1214	6653.6
shortread_subset_500Mb_7-Saccharomyces_cerevisiae	7929	37	2	0	0	0	2692365	65874	15313	0	0	0	801	8199	536147	12843354	37.57	38.15	620	-	518	-	931.7	38.9	314	-	696	-	5	5	3436	0	0	0	0	0 + 1 part	2973	4.125	1.001	0	373.68	53.38	8168	530132	615	-	511	-	859.2
shortread_subset_500Mb_7-Salmonella_enterica_complete	147	121	88	82	63	33	4669484	4658634	4572213	4532642	4204609	3142245	129	213022	4663956	4759746	52.14	52.19	79708	79701	25967	22555	83488.6	81808.4	20	21	63	67	2	1	104184	0	0	0	0	0 + 0 part	0	97.913	1.001	0	15.68	1.01	212923	4663184	79701	68171	25967	22555	82288.8
shortread_subset_500Mb_7-Staphylococcus_aureus	50	39	34	32	28	21	2713842	2709605	2696563	2684825	2612414	2353154	41	250689	2711072	2730326	32.68	32.85	108131	108131	44541	38830	131619	130691	8	8	23	24	0	0	0	0	0	0	0	0 + 0 part	0	98.514	1.008	0	6.31	0.77	250689	2711016	108131	108131	44541	38830	131618
shortread_subset_500Mb_8-Bacillus_subtilis	52	36	29	29	24	20	3987223	3981041	3970517	3970517	3884399	3746402	39	551295	3983440	4045677	43.83	43.94	245143	245143	58620	57149	268100	263975	6	6	18	19	0	0	0	0	0	0	0	0 + 0 part	0	98.451	1	0	2.76	1.03	551295	3983074	245143	245143	58620	57143	268099
shortread_subset_500Mb_8-Enterococcus_faecalis_complete	31	22	18	18	17	15	2785524	2781523	2773413	2773413	2761032	2701409	26	539515	2784084	2845392	37.47	37.52	234919	234919	86321	61233	267334	261574	4	4	12	13	0	0	0	0	0	0	0	0 + 0 part	0	97.824	1	0	4.92	0.68	539294	2783848	234919	234919	86321	61233	267247
shortread_subset_500Mb_8-Escherichia_coli	173	137	105	95	66	33	4765076	4746547	4668189	4589880	4104232	2881734	153	211824	4758920	4875441	50.45	50.49	58828	57720	18511	16978	78237.4	76367.5	24	25	75	81	0	0	0	0	0	0	0	0 + 0 part	0	97.569	1	0	23.6	1.41	211824	4758438	58828	57720	18511	16978	78222.2
shortread_subset_500Mb_8-Listeria_monocytogenes_complete	23	16	13	13	13	12	2963666	2960713	2951282	2951282	2951282	2915513	18	537739	2961727	2992342	37.83	37.96	416836	416836	96309	89249	363794	360072	4	4	9	10	0	0	0	1	0	0	0	0 + 0 part	0	98.953	1	0	4.22	0.14	537739	2961727	416836	416836	96309	89249	363794
shortread_subset_500Mb_8-Pseudomonas_aeruginosa_complete	2129	1556	398	94	5	0	6667065	6350767	3442090	1361844	160108	0	1859	40375	6574866	6792330	66.06	66.17	5284	5110	1653	1380	7012.7	6788.2	368	389	1225	1354	3	3	23705	2	0	0	0	0 + 1 part	793	95.885	1.005	0	82.52	2.4	40375	6545974	5243	5068	1618	1319	6964.9
shortread_subset_500Mb_8-Saccharomyces_cerevisiae	7990	33	2	0	0	0	2719575	62252	13666	0	0	0	797	7114	541343	12843354	37.6	38.15	635	-	519	-	931.6	39.3	311	-	691	-	14	14	18520	0	0	0	0	1 + 1 part	3900	4.153	1.001	0	402.22	47.37	4662	534041	627	-	512	-	816.5
shortread_subset_500Mb_8-Salmonella_enterica_complete	123	97	73	66	52	32	4673542	4661620	4593470	4547270	4316002	3570214	106	366504	4668309	4759746	52.15	52.19	94012	93436	29678	28021	118975	116689	15	16	48	51	0	0	0	0	0	0	0	0 + 0 part	0	98.027	1	0	18.38	0.99	366504	4667777	94006	93436	29678	28021	118963
shortread_subset_500Mb_8-Staphylococcus_aureus	47	37	32	29	26	13	2692577	2688619	2674791	2655449	2613888	2099920	41	350367	2691136	2730326	32.68	32.85	227975	227975	38735	34586	187200	184513	5	5	21	22	0	0	0	0	0	0	0	0 + 0 part	0	98.548	1	0	7.69	1.3	350367	2690753	227975	227975	38735	34586	187166
shortread_subset_500Mb_9-Bacillus_subtilis	56	29	27	25	22	18	3987123	3975476	3972323	3953214	3897411	3776329	36	551295	3980857	4045677	43.82	43.94	263192	263192	59869	59738	281857	277341	6	6	15	16	1	1	988	0	0	0	0	1 + 0 part	639	98.377	1	0	2.21	0.6	551295	3980106	263192	263192	59869	59738	281854
shortread_subset_500Mb_9-Enterococcus_faecalis_complete	27	20	17	17	16	12	2819276	2816819	2812148	2812148	2792773	2657171	22	753683	2817906	2845392	37.43	37.52	279719	238566	86154	86154	356093	352653	3	4	11	11	0	0	0	0	0	0	0	0 + 0 part	0	99.029	1	0	4.4	0.64	753683	2817906	279719	238566	86154	86154	356093
shortread_subset_500Mb_9-Escherichia_coli	170	125	96	85	61	39	4767516	4743998	4675374	4591579	4197160	3407909	148	237977	4760561	4875441	50.45	50.49	77521	70661	21777	17472	79156.2	77291	23	24	65	71	2	2	147089	1	0	0	0	0 + 0 part	0	97.59	1.001	0	21.53	1.26	237977	4760405	77521	70661	19428	17472	78157.7
shortread_subset_500Mb_9-Listeria_monocytogenes_complete	19	12	11	11	11	10	2927326	2923208	2921217	2921217	2921217	2884330	15	542907	2925840	2992342	37.87	37.96	475182	447830	99638	99638	390278	381605	3	4	8	8	0	0	0	0	0	0	0	0 + 0 part	0	97.762	1	0	4.41	0.31	542907	2925840	475182	447830	99638	99638	390278
shortread_subset_500Mb_9-Pseudomonas_aeruginosa_complete	2179	1560	383	93	7	0	6663085	6328645	3434207	1421808	210259	0	1879	42048	6560807	6792330	66.05	66.17	5352	5061	1587	1276	7300.1	7051.3	354	376	1223	1370	3	3	19904	1	0	0	0	1 + 1 part	1782	95.643	1.005	0	85.89	1.99	42048	6529164	5274	5031	1539	1224	7255.7
shortread_subset_500Mb_9-Saccharomyces_cerevisiae	7822	36	2	0	0	0	2682481	69831	13240	0	0	0	810	7115	545840	12843354	37.49	38.15	621	-	522	-	920.5	39.1	318	-	704	-	9	8	5826	0	0	0	0	0 + 1 part	2973	4.203	1	0	374.38	52.4	6121	540086	614	-	517	-	848.6
shortread_subset_500Mb_9-Salmonella_enterica_complete	126	106	77	69	57	34	4667761	4657282	4576584	4515520	4309087	3478927	116	245377	4664457	4759746	52.14	52.19	92379	87598	27660	25764	102576	100523	17	18	53	57	1	1	55213	0	0	0	0	0 + 0 part	0	97.938	1	0	18.23	1.09	245377	4663224	92379	87598	27660	25764	102529
shortread_subset_500Mb_9-Staphylococcus_aureus	51	34	29	27	24	17	2693605	2688525	2675380	2663642	2611165	2336331	35	428350	2689428	2730326	32.67	32.85	140824	130200	45670	42976	190918	188058	5	6	19	20	0	0	0	0	0	0	0	0 + 0 part	0	98.482	1	0	6.62	0.67	428350	2689065	140824	129883	45670	42976	190887
shortread_subset_5Gb_1-Bacillus_subtilis	43	25	21	21	17	14	3987809	3980743	3975514	3975514	3901634	3795598	29	768444	3983873	4045677	43.83	43.94	294377	294377	104129	104129	380412	374600	5	5	12	12	0	0	0	0	0	0	0	0 + 0 part	0	98.47	1	0	2.23	1	768444	3983713	294377	294377	104129	104129	380412
shortread_subset_5Gb_1-Enterococcus_faecalis_complete	17	12	10	10	10	8	2823557	2821282	2817878	2817878	2817878	2752892	15	882736	2823078	2845392	37.44	37.52	613368	613368	199543	199543	528121	523979	2	2	6	6	0	0	0	0	0	0	0	0 + 0 part	0	99.208	1	0	8.08	1.31	882736	2823078	613368	613368	199543	199543	528121
shortread_subset_5Gb_1-Escherichia_coli	86	74	60	56	49	36	4795639	4789593	4754957	4725794	4605908	4139932	79	457785	4793889	4875441	50.44	50.49	107197	107197	41605	35414	143932	141525	14	14	40	42	0	0	0	1	0	0	0	0 + 0 part	0	98.324	1	0	31.02	2.42	457785	4793889	107197	107197	41605	35414	143932
shortread_subset_5Gb_1-Listeria_monocytogenes_complete	17	11	9	9	9	9	2927967	2924879	2918216	2918216	2918216	2918216	14	917726	2926822	2992342	37.87	37.96	573542	537539	99638	89249	574834	562247	2	3	6	7	0	0	0	1	0	0	0	0 + 0 part	0	97.807	1	0	4.85	0.58	917726	2926822	573542	537539	99638	89249	574834
shortread_subset_5Gb_1-Pseudomonas_aeruginosa_complete	69	52	42	41	40	33	6745092	6735830	6715032	6709258	6686645	6419585	61	730103	6742402	6792330	66.21	66.17	230491	230491	87983	87983	304244	302007	9	9	28	28	0	0	0	0	0	0	0	0 + 0 part	0	99.248	1	0	12.73	0.93	730103	6742078	230438	230438	87983	87983	304236
shortread_subset_5Gb_1-Saccharomyces_cerevisiae	2122	1629	778	331	45	2	11406694	11160029	8876660	5663009	1475804	121922	1838	61855	11311891	12843354	38.21	38.15	10001	8652	3001	-	13053.6	11497.1	331	413	1109	-	15	14	143769	17	0	0	0	1 + 7 part	19292	87.394	1.003	0	163.85	52.25	61774	11260465	9951	8538	2894	-	12945.8
shortread_subset_5Gb_1-Salmonella_enterica_complete	79	62	48	46	42	30	4683461	4674701	4636351	4625424	4563185	4095389	71	366504	4681293	4759746	52.14	52.19	142636	142636	44864	42415	158921	156302	12	12	33	35	0	0	0	0	0	0	0	0 + 0 part	0	98.318	1	0	17.2	0.92	366504	4680936	142636	142636	44864	42415	158911
shortread_subset_5Gb_1-Staphylococcus_aureus	43	33	28	26	24	19	2695794	2692266	2676952	2665214	2634431	2443172	35	333259	2693513	2730326	32.67	32.85	137861	137861	51444	48384	158502	156365	7	7	19	20	1	1	4384	1	0	0	0	0 + 0 part	0	98.565	1.001	0	8.28	1.82	333259	2693473	137861	137861	51444	48384	158502
shortread_subset_5Gb_10-Bacillus_subtilis	43	27	23	22	19	16	3987351	3980440	3975350	3968344	3912541	3813468	32	552550	3984167	4045677	43.83	43.94	272208	272208	122411	59738	299654	295098	6	6	13	14	0	0	0	0	0	0	0	0 + 0 part	0	98.475	1	0	1.98	0.88	552550	3984043	272208	272208	122411	59738	299652
shortread_subset_5Gb_10-Enterococcus_faecalis_complete	21	15	13	13	12	10	2822898	2819730	2816326	2816326	2796951	2731965	19	882736	2822419	2845392	37.44	37.52	311300	311300	93691	93691	446733	443126	3	3	8	8	0	0	0	0	0	0	0	0 + 0 part	0	99.169	1	0	5.81	0.78	882736	2822413	311300	311300	93691	93691	446732
shortread_subset_5Gb_10-Escherichia_coli	90	79	65	61	54	36	4793815	4788271	4755362	4726243	4605106	3967244	83	383166	4791799	4875441	50.45	50.49	105056	105056	34000	32668	123516	121396	16	16	45	47	0	0	0	1	0	0	0	0 + 0 part	0	98.272	1	0	30.93	1.79	383166	4791788	105056	105056	34000	32668	123515
shortread_subset_5Gb_10-Listeria_monocytogenes_complete	16	12	11	11	11	10	2927493	2925318	2923456	2923456	2923456	2886212	14	542908	2926586	2992342	37.87	37.96	475512	447830	99638	99638	390650	382066	3	4	8	8	0	0	0	0	0	0	0	0 + 0 part	0	97.79	1	0	5.88	1.09	542908	2926586	475512	447830	99638	99638	390650
shortread_subset_5Gb_10-Pseudomonas_aeruginosa_complete	65	54	42	41	40	32	6745676	6740244	6716376	6710602	6687989	6395754	59	730180	6743688	6792330	66.21	66.17	264296	264296	87983	87983	309718	307500	9	9	28	28	0	0	0	0	0	0	0	0 + 0 part	0	99.265	1	0	13.76	1.32	730180	6743587	264296	264296	87983	87983	309714
shortread_subset_5Gb_10-Saccharomyces_cerevisiae	2082	1642	802	363	27	2	11400505	11172899	8928483	5760795	905686	125803	1840	72844	11318798	12843354	38.22	38.15	10155	8806	3022	-	12289.8	10830.9	353	434	1120	-	14	14	129342	17	0	0	0	2 + 5 part	15941	87.477	1.003	0	163.5	52.48	72844	11270441	10045	8694	2940	-	12191.7
shortread_subset_5Gb_10-Salmonella_enterica_complete	75	61	47	45	41	32	4683375	4676302	4638195	4627268	4564929	4216236	68	336244	4681470	4759746	52.15	52.19	148587	148587	50016	44864	156093	153526	12	12	32	34	1	1	79673	0	0	0	0	0 + 0 part	0	98.326	1	0	18.95	1.26	336244	4680917	148546	148546	50016	44864	156018
shortread_subset_5Gb_10-Staphylococcus_aureus	44	34	30	27	26	19	2696292	2692977	2682880	2665101	2650891	2393792	36	350306	2694224	2730326	32.66	32.85	127399	127399	48384	42976	162983	160828	6	6	20	21	1	1	6041	1	0	0	0	0 + 0 part	0	98.56	1.001	0	8.28	1.67	350306	2694169	127399	127399	48384	42976	162981
shortread_subset_5Gb_2-Bacillus_subtilis	42	27	23	23	20	17	3987958	3981123	3975798	3975798	3920077	3813900	33	552630	3985284	4045677	43.83	43.94	272210	272210	122411	107293	282472	278256	6	6	14	15	0	0	0	0	0	0	0	0 + 0 part	0	98.505	1	0	2.61	1.18	552630	3985284	272210	272210	122411	107293	282472
shortread_subset_5Gb_2-Enterococcus_faecalis_complete	19	14	12	12	12	9	2823357	2821416	2818012	2818012	2818012	2705051	16	612578	2822547	2845392	37.44	37.52	383667	383667	93478	93478	385010	381919	3	3	8	8	0	0	0	0	0	0	0	0 + 0 part	0	99.188	1	0	5.28	0.5	612578	2822427	383667	383667	93478	93478	384972
shortread_subset_5Gb_2-Escherichia_coli	90	79	68	62	55	36	4789734	4784214	4756084	4709470	4579970	3899847	83	403567	4787342	4875441	50.44	50.49	98632	98632	34000	32676	127085	124789	16	16	47	49	0	0	0	1	0	0	0	0 + 0 part	0	98.185	1	0	30.1	2.34	403567	4787322	98632	98632	34000	32676	127085
shortread_subset_5Gb_2-Listeria_monocytogenes_complete	20	14	12	12	12	11	2927193	2923857	2917194	2917194	2917194	2879770	17	537539	2925802	2992342	37.87	37.96	475512	447830	116882	99638	380466	372006	3	4	8	9	0	0	0	0	0	0	0	0 + 0 part	0	97.758	1	0	5.47	0.85	537539	2925802	475512	447830	116882	99638	380466
shortread_subset_5Gb_2-Pseudomonas_aeruginosa_complete	70	55	44	42	41	32	6746351	6739136	6716158	6703360	6680747	6326878	62	602618	6743754	6792330	66.21	66.17	245129	245129	83133	68386	274318	272356	10	10	28	29	0	0	0	0	0	0	0	0 + 0 part	0	99.263	1	0	13.82	1.74	602567	6743486	245129	245129	83133	68386	274307
shortread_subset_5Gb_2-Saccharomyces_cerevisiae	2147	1679	818	345	27	0	11417182	11176238	8830589	5486868	785354	0	1884	41908	11326543	12843354	38.22	38.15	9736	8345	2973	-	11437.4	10086.6	363	447	1165	-	12	12	87489	15	0	0	0	3 + 7 part	22874	87.434	1.004	0	164.09	51.92	41908	11269273	9608	8271	2902	-	11340
shortread_subset_5Gb_2-Salmonella_enterica_complete	77	64	49	47	43	31	4685924	4678844	4640172	4629245	4567006	4112001	72	366504	4684609	4759746	52.15	52.19	142637	138240	44864	44477	160172	157643	11	12	34	35	0	0	0	0	0	0	0	0 + 0 part	0	98.39	1	0	16.91	0.75	366504	4684145	142637	138240	44864	44477	160165
shortread_subset_5Gb_2-Staphylococcus_aureus	42	33	28	26	25	16	2693269	2690058	2676872	2665134	2648747	2288862	35	347640	2691305	2730326	32.67	32.85	212398	137861	46285	42976	180592	178011	5	6	19	20	0	0	0	0	0	0	0	0 + 0 part	0	98.563	1	0	7.43	1.11	347640	2691228	212351	137861	46285	42976	180584
shortread_subset_5Gb_3-Bacillus_subtilis	38	24	21	21	18	15	3986239	3980865	3976795	3976795	3920911	3814183	27	552550	3983016	4045677	43.83	43.94	294377	272210	122411	122411	320332	315370	5	6	13	13	0	0	0	0	0	0	0	0 + 0 part	0	98.45	1	0	3.06	1.41	552550	3983016	294377	272210	122411	122411	320332
shortread_subset_5Gb_3-Enterococcus_faecalis_complete	22	14	12	12	12	10	2822889	2819030	2815626	2815626	2815626	2750640	18	753683	2821493	2845392	37.44	37.52	311213	311213	128426	128426	392513	389216	3	3	8	8	0	0	0	0	0	0	0	0 + 0 part	0	99.152	1	0	5.95	0.64	753683	2821493	311213	311213	128426	128426	392513
shortread_subset_5Gb_3-Escherichia_coli	86	75	61	57	51	38	4793716	4788467	4752922	4723947	4628660	4155632	79	382940	4791593	4875441	50.44	50.49	105058	102341	43367	38899	128615	126403	15	16	42	44	0	0	0	1	0	0	0	0 + 0 part	0	98.273	1	0	30.3	2.38	382940	4791569	105058	102341	43367	38899	128614
shortread_subset_5Gb_3-Listeria_monocytogenes_complete	14	10	9	9	9	9	2927049	2924874	2923012	2923012	2923012	2923012	12	585521	2926142	2992342	37.87	37.96	476446	476446	143244	99638	450917	440941	3	3	6	7	0	0	0	1	0	0	0	0 + 0 part	0	97.792	1	0	4.99	0.65	585521	2926142	476446	476446	143244	99638	450917
shortread_subset_5Gb_3-Pseudomonas_aeruginosa_complete	65	56	44	42	41	36	6746115	6741236	6716758	6705564	6682951	6501290	61	730183	6744680	6792330	66.21	66.17	189092	188138	89546	87983	291132	289090	9	10	30	31	0	0	0	0	0	0	0	0 + 0 part	0	99.277	1	0	13.89	1.82	730183	6744469	189092	188138	89546	87983	291128
shortread_subset_5Gb_3-Saccharomyces_cerevisiae	2030	1611	789	350	31	3	11416069	11200072	8961330	5781825	1040210	163661	1802	57658	11338133	12843354	38.22	38.15	10245	9047	3071	-	12649.5	11167	339	418	1102	-	15	15	142430	21	0	0	1	1 + 8 part	21370	87.541	1.004	0	163.99	51.82	57653	11283101	10129	8944	3006	-	12501
shortread_subset_5Gb_3-Salmonella_enterica_complete	73	60	45	43	39	29	4686224	4679174	4641116	4630189	4567950	4200548	67	366504	4684295	4759746	52.15	52.19	153682	153682	49133	44864	173114	170370	11	11	30	31	0	0	0	0	0	0	0	0 + 0 part	0	98.382	1	0	19.73	0.75	366504	4683856	153682	153682	49133	44864	173108
shortread_subset_5Gb_3-Staphylococcus_aureus	47	36	31	28	25	19	2697504	2693511	2679965	2662365	2615048	2391696	38	344574	2694758	2730326	32.67	32.85	137897	137897	48582	42976	163870	161736	6	6	20	21	2	1	5862	1	0	0	0	0 + 0 part	0	98.576	1.001	0	6.87	1.48	344564	2694686	137881	137881	48582	42976	163860
shortread_subset_5Gb_4-Bacillus_subtilis	41	25	21	21	18	15	3987798	3981223	3975136	3975136	3919276	3812998	28	768451	3983813	4045677	43.83	43.94	272210	272210	122412	81350	372036	366347	5	5	12	13	0	0	0	0	0	0	0	0 + 0 part	0	98.468	1	0	2.79	1.23	768451	3983551	272210	272210	122412	81339	372035
shortread_subset_5Gb_4-Enterococcus_faecalis_complete	14	10	8	8	8	7	2787947	2785727	2782323	2782323	2782323	2753106	13	882736	2787700	2845392	37.48	37.52	613280	613280	199543	199543	548612	537488	2	2	6	6	0	0	0	0	0	0	0	0 + 0 part	0	97.969	1	0	6.31	0.86	882736	2787700	613280	613280	199543	199543	548612
shortread_subset_5Gb_4-Escherichia_coli	99	81	66	64	54	38	4795448	4787061	4751672	4737789	4568505	4002276	87	403403	4791816	4875441	50.44	50.49	98774	98774	34000	31253	124850	122708	16	16	46	48	1	1	66378	1	0	0	0	0 + 0 part	0	98.264	1	0	29.17	2.3	403403	4791805	98774	98774	34000	30861	124576
shortread_subset_5Gb_4-Listeria_monocytogenes_complete	19	15	14	13	13	11	2962823	2960649	2958787	2953768	2953768	2880755	17	780044	2961916	2992342	37.83	37.96	475512	475512	96772	96772	437157	432712	3	3	9	9	0	0	0	0	0	0	0	0 + 0 part	0	98.96	1	0	4.86	0.47	780044	2961792	475512	475512	96772	96772	437136
shortread_subset_5Gb_4-Pseudomonas_aeruginosa_complete	72	54	45	44	40	33	6745790	6736360	6716632	6710858	6629264	6376160	62	730180	6742281	6792330	66.21	66.17	264296	264296	71496	71496	307667	305400	9	9	29	29	0	0	0	0	0	0	0	0 + 0 part	0	99.237	1	0	15	2.15	730180	6741926	264296	264296	71496	71496	307659
shortread_subset_5Gb_4-Saccharomyces_cerevisiae	2101	1634	789	347	29	2	11411209	11166458	8863223	5722173	982941	109372	1855	56212	11327331	12843354	38.21	38.15	10091	8719	3006	-	12487.7	11013.6	342	422	1126	-	14	14	134270	17	0	0	1	1 + 8 part	20392	87.456	1.004	0	167	51.97	56212	11274746	9986	8599	2928	-	12376.5
shortread_subset_5Gb_4-Salmonella_enterica_complete	73	60	45	43	39	30	4682093	4676010	4635257	4624330	4562091	4226275	66	366504	4680133	4759746	52.15	52.19	150697	150697	54186	44864	171514	168645	11	11	30	32	0	0	0	0	0	0	0	0 + 0 part	0	98.295	1	0	20.13	0.9	366504	4679687	150697	150697	54138	44864	171507
shortread_subset_5Gb_4-Staphylococcus_aureus	43	34	29	27	26	19	2696994	2693839	2677604	2665866	2649479	2377372	36	270512	2695086	2730326	32.67	32.85	127339	127339	48384	47613	149414	147485	7	7	20	21	1	1	4384	2	0	0	0	0 + 0 part	0	98.579	1.001	0	6.75	0.89	270512	2694972	127339	127339	48384	47613	149411
shortread_subset_5Gb_5-Bacillus_subtilis	41	25	22	21	18	15	3986762	3979330	3975260	3968254	3912451	3813379	32	552549	3984225	4045677	43.83	43.94	294377	294377	122410	122410	307124	302459	6	6	13	13	0	0	0	0	0	0	0	0 + 0 part	0	98.479	1	0	2.16	0.9	552549	3984106	294377	294377	122410	122410	307122
shortread_subset_5Gb_5-Enterococcus_faecalis_complete	21	14	12	12	12	10	2822675	2819163	2815759	2815759	2815759	2750773	19	724890	2822196	2845392	37.44	37.52	383667	383667	93478	93478	434399	430857	3	3	8	8	0	0	0	0	0	0	0	0 + 0 part	0	99.168	1	0	6.34	0.53	724890	2822196	383667	383667	93478	93478	434399
shortread_subset_5Gb_5-Escherichia_coli	93	81	68	63	55	37	4788465	4782874	4750065	4713135	4570905	3922698	85	403516	4786058	4875441	50.44	50.49	97282	97282	34731	32676	125564	123262	16	16	47	49	0	0	0	1	0	0	0	0 + 0 part	0	98.158	1	0	28.75	2.11	403516	4786051	97282	97282	34731	32676	125564
shortread_subset_5Gb_5-Listeria_monocytogenes_complete	14	10	9	8	8	8	2927588	2925327	2923465	2918446	2918446	2918446	12	917726	2926681	2992342	37.87	37.96	573542	537539	143165	99638	591587	578606	2	3	5	6	0	0	0	1	0	0	0	0 + 0 part	0	97.807	1	0	4.27	0.51	917726	2926681	573542	537539	143165	99638	591587
shortread_subset_5Gb_5-Pseudomonas_aeruginosa_complete	63	49	39	38	37	31	6745051	6737325	6716390	6710616	6688003	6460058	56	730183	6742728	6792330	66.21	66.17	268299	268299	89546	89546	322944	320586	8	8	26	26	0	0	0	0	0	0	0	0 + 0 part	0	99.252	1	0	13.16	1.23	730183	6742627	268299	268299	89546	89546	322944
shortread_subset_5Gb_5-Saccharomyces_cerevisiae	2113	1634	775	345	35	3	11411492	11160348	8871553	5768959	1239602	224505	1857	96033	11323389	12843354	38.21	38.15	10130	8996	2897	-	13375.2	11792.3	335	414	1112	-	16	15	140538	15	0	0	0	0 + 7 part	18596	87.438	1.004	0	167.22	51.93	96033	11271731	10034	8876	2740	-	13270.3
shortread_subset_5Gb_5-Salmonella_enterica_complete	81	65	50	48	44	31	4686852	4678631	4642683	4631756	4566400	4076800	73	366504	4684392	4759746	52.15	52.19	135287	135287	48501	44477	157856	155356	12	12	34	36	0	0	0	0	0	0	0	0 + 0 part	0	98.381	1	0	18.68	1.02	366504	4683967	135287	135287	48501	44477	157850
shortread_subset_5Gb_5-Staphylococcus_aureus	52	40	34	32	28	18	2692931	2688770	2672408	2660670	2592061	2236177	42	319434	2690017	2730326	32.67	32.85	127342	127342	33679	33136	150411	148190	7	7	23	24	1	1	319434	1	0	0	0	0 + 0 part	0	98.479	1	0	7.03	1.08	270535	2689527	127342	127342	33679	33136	131767
shortread_subset_5Gb_6-Bacillus_subtilis	41	27	22	21	18	15	3987812	3981520	3974715	3967709	3911826	3813903	32	768444	3985258	4045677	43.83	43.94	272210	272210	122411	59738	373652	368072	5	5	12	13	0	0	0	0	0	0	0	0 + 0 part	0	98.502	1	0	1.81	0.9	768444	3985142	272210	272210	122411	59738	373651
shortread_subset_5Gb_6-Enterococcus_faecalis_complete	16	11	9	9	9	8	2788185	2785910	2782416	2782416	2782416	2753199	14	882736	2787706	2845392	37.48	37.52	613367	613367	199543	199543	531517	520741	2	2	6	6	0	0	0	0	0	0	0	0 + 0 part	0	97.967	1	0	5.78	0.79	882736	2787706	613367	613367	199543	199543	531517
shortread_subset_5Gb_6-Escherichia_coli	93	81	69	62	51	36	4791766	4786636	4758270	4703550	4512506	3954055	84	342917	4789290	4875441	50.44	50.49	98773	98773	35414	30837	120798	118663	16	16	45	47	0	0	0	0	0	0	0	0 + 0 part	0	98.218	1	0	30.23	2.46	342917	4789276	98773	98773	35414	30837	120796
shortread_subset_5Gb_6-Listeria_monocytogenes_complete	17	13	12	11	11	10	2963051	2960786	2958795	2953776	2953776	2918007	15	780048	2962144	2992342	37.83	37.96	537539	537539	99638	89122	495853	490849	3	3	7	8	0	0	0	1	0	0	0	0 + 0 part	0	98.972	1	0	4.69	1.18	780048	2962144	537539	537539	99638	89122	495853
shortread_subset_5Gb_6-Pseudomonas_aeruginosa_complete	72	60	46	45	44	35	6747345	6741445	6710691	6704917	6682304	6330419	65	730180	6744978	6792330	66.21	66.17	210656	210656	68386	61689	277100	275169	10	10	31	32	0	0	0	0	0	0	0	0 + 0 part	0	99.279	1	0	13.85	1.63	730180	6744978	210656	210656	68386	61689	277100
shortread_subset_5Gb_6-Saccharomyces_cerevisiae	2123	1650	794	330	30	2	11403445	11153961	8858584	5521703	1078046	190744	1873	133844	11318617	12843354	38.21	38.15	9746	8435	2952	-	13526.7	11920.8	344	428	1131	-	20	20	253360	14	0	0	1	0 + 8 part	16974	87.431	1.003	0	163.94	52.67	133844	11267227	9646	8357	2842	-	13328.1
shortread_subset_5Gb_6-Salmonella_enterica_complete	74	61	46	44	39	30	4686630	4680262	4639972	4629045	4542857	4198272	67	353910	4684385	4759746	52.15	52.19	150697	146958	49133	44864	162512	159939	11	12	31	32	0	0	0	0	0	0	0	0 + 0 part	0	98.382	1	0	17.29	0.88	353910	4683960	150697	146958	49133	44864	162506
shortread_subset_5Gb_6-Staphylococcus_aureus	43	32	26	24	23	16	2693607	2689360	2672547	2660809	2644422	2365849	34	315595	2690607	2730326	32.66	32.85	213173	212351	46285	46285	186204	183495	5	6	18	18	2	1	3950	0	0	0	0	0 + 0 part	0	98.511	1	0	7.88	1.67	315595	2690551	213173	212351	46285	46285	186201
shortread_subset_5Gb_7-Bacillus_subtilis	39	23	20	20	17	14	3986254	3980137	3975845	3975845	3920042	3814006	27	768444	3982792	4045677	43.83	43.94	294377	294377	122411	122411	381510	375580	5	5	12	12	0	0	0	0	0	0	0	0 + 0 part	0	98.446	1	0	1.53	1	768444	3982791	294377	294377	122411	122411	381510
shortread_subset_5Gb_7-Enterococcus_faecalis_complete	23	17	14	14	13	11	2788416	2785882	2780494	2780494	2768172	2711323	20	506572	2787479	2845392	37.48	37.52	297776	297776	86321	86321	305432	299216	4	4	9	9	0	0	0	0	0	0	0	0 + 0 part	0	97.954	1	0	8.07	0.75	506504	2787352	297725	297725	86321	86321	305396
shortread_subset_5Gb_7-Escherichia_coli	94	81	66	63	56	39	4792642	4787660	4753706	4734427	4609525	4030812	83	443652	4789638	4875441	50.44	50.49	98773	97282	34000	30837	127089	124853	16	17	46	49	0	0	0	1	0	0	0	1 + 0 part	1493	98.193	1	0	30.1	1.9	443652	4788034	98773	97282	34000	30837	127087
shortread_subset_5Gb_7-Listeria_monocytogenes_complete	16	12	10	10	10	8	2963009	2960747	2954084	2954084	2954084	2888486	14	780035	2962101	2992342	37.83	37.96	537539	537539	137594	137594	512073	506898	3	3	6	6	0	0	0	1	0	0	0	0 + 0 part	0	98.966	1	0	5.3	0.51	780035	2961997	537539	537539	137594	137594	512056
shortread_subset_5Gb_7-Pseudomonas_aeruginosa_complete	74	58	46	44	43	34	6740031	6731806	6704813	6692449	6669836	6344701	65	573163	6737094	6792330	66.21	66.17	262072	262072	87126	68386	265257	263100	10	10	30	31	0	0	0	0	0	0	0	0 + 0 part	0	99.162	1	0	12.66	1.23	573067	6736789	262072	262072	87126	68386	265234
shortread_subset_5Gb_7-Saccharomyces_cerevisiae	2044	1594	762	361	43	2	11404669	11170119	8975903	6109097	1374309	125790	1798	72261	11319859	12843354	38.21	38.15	11095	9389	2949	-	13280	11704.7	319	394	1075	-	17	16	198831	10	0	0	1	2 + 8 part	17495	87.45	1.003	0	164.39	52.41	72210	11269236	10854	9233	2888	-	13109.5
shortread_subset_5Gb_7-Salmonella_enterica_complete	80	66	50	48	43	30	4684708	4677256	4635923	4624996	4550542	4049950	74	366504	4683017	4759746	52.15	52.19	142638	142638	44864	42421	159589	157016	12	12	34	36	0	0	0	0	0	0	0	0 + 0 part	0	98.354	1	0	16.68	0.62	366504	4682439	142638	142638	44864	42421	159577
shortread_subset_5Gb_7-Staphylococcus_aureus	40	31	26	22	22	16	2697428	2694291	2677365	2651224	2651224	2436811	33	352240	2695538	2730326	32.67	32.85	204428	204428	51444	48384	206501	203870	5	5	16	17	2	1	4949	2	0	0	0	0 + 0 part	0	98.566	1.001	0	7.61	1.04	352240	2695030	204428	204428	51444	48384	206453
shortread_subset_5Gb_8-Bacillus_subtilis	36	25	21	20	17	14	3987704	3982186	3976796	3969790	3913906	3814359	29	768444	3985317	4045677	43.83	43.94	294377	294377	122411	122411	381172	375485	5	5	12	12	0	0	0	0	0	0	0	0 + 0 part	0	98.505	1	0	2.51	1.56	768444	3985201	294377	294377	122411	122411	381171
shortread_subset_5Gb_8-Enterococcus_faecalis_complete	19	12	10	10	10	8	2823511	2820040	2816635	2816635	2816635	2751649	16	882736	2822701	2845392	37.44	37.52	612578	612578	199543	199543	527825	523615	2	2	6	6	0	0	0	0	0	0	0	0 + 0 part	0	99.192	1	0	5.63	0.46	882736	2822701	612578	612578	199543	199543	527825
shortread_subset_5Gb_8-Escherichia_coli	88	81	68	62	54	37	4791873	4787888	4755977	4710489	4574368	3953044	84	347588	4790819	4875441	50.44	50.49	98774	97282	35414	31253	120752	118656	15	16	46	48	0	0	0	0	0	0	0	0 + 0 part	0	98.247	1	0	31.6	2.42	347588	4790690	98774	97282	35414	31253	120750
shortread_subset_5Gb_8-Listeria_monocytogenes_complete	17	11	9	9	9	9	2927544	2924714	2918051	2918051	2918051	2918051	13	780042	2926069	2992342	37.87	37.96	537539	537539	137594	99638	510282	498981	3	3	6	7	0	0	0	1	0	0	0	0 + 0 part	0	97.774	1	0	4.41	0.85	780042	2926069	537539	537539	137594	99638	510282
shortread_subset_5Gb_8-Pseudomonas_aeruginosa_complete	64	55	43	42	41	34	6747260	6743110	6716475	6710701	6688088	6429495	58	660323	6745345	6792330	66.21	66.17	210647	187655	87983	87983	278570	276643	9	10	29	29	0	0	0	0	0	0	0	0 + 0 part	0	99.288	1	0	14.23	1.93	660323	6745050	210647	187655	87983	87983	278547
shortread_subset_5Gb_8-Saccharomyces_cerevisiae	2070	1627	778	344	39	2	11399660	11171774	8846889	5736309	1319814	135960	1826	72964	11317706	12843354	38.22	38.15	10037	8898	3044	-	12995.4	11451.7	337	418	1117	-	16	15	157288	17	0	0	0	0 + 7 part	19361	87.407	1.003	0	163.81	51.68	72911	11265119	9963	8794	2944	-	12849.9
shortread_subset_5Gb_8-Salmonella_enterica_complete	83	66	51	49	45	31	4686110	4677150	4639741	4628814	4566369	4050723	75	304322	4683864	4759746	52.15	52.19	135294	135294	44477	37489	147605	145252	12	12	35	37	0	0	0	0	0	0	0	0 + 0 part	0	98.37	1	0	18.17	0.79	304322	4683439	135294	135294	44477	37489	147599
shortread_subset_5Gb_8-Staphylococcus_aureus	41	32	26	23	22	15	2696541	2693184	2677378	2659075	2642688	2374262	34	350367	2694431	2730326	32.66	32.85	241915	241915	45355	45355	202416	199755	5	5	17	17	2	1	6565	0	0	0	0	0 + 0 part	0	98.548	1.001	0	8.13	1.71	350367	2694357	241905	241905	45355	45355	202404
shortread_subset_5Gb_9-Bacillus_subtilis	43	26	22	21	17	14	3987661	3980500	3975311	3968305	3894342	3795370	31	768451	3984260	4045677	43.83	43.94	294377	294377	104128	104128	380252	374479	5	5	12	12	0	0	0	0	0	0	0	0 + 0 part	0	98.48	1	0	2.48	1.2	768451	3984144	294377	294377	104128	104128	380251
shortread_subset_5Gb_9-Enterococcus_faecalis_complete	18	14	11	11	11	9	2823429	2821209	2816418	2816418	2816418	2751432	17	882736	2823182	2845392	37.44	37.52	611908	611908	93478	93478	515339	511316	2	2	7	7	0	0	0	0	0	0	0	0 + 0 part	0	99.211	1	0	7.58	0.96	882736	2823182	611908	611908	93478	93478	515339
shortread_subset_5Gb_9-Escherichia_coli	93	82	68	65	53	37	4790570	4784906	4751042	4731763	4527963	3951465	86	342918	4788434	4875441	50.44	50.49	102341	98774	34737	30837	117113	115023	16	17	46	49	0	0	0	1	0	0	0	0 + 0 part	0	98.201	1	0	32.35	2.09	342918	4788428	102341	98774	34737	30837	117113
shortread_subset_5Gb_9-Listeria_monocytogenes_complete	15	10	8	8	8	8	2927164	2924667	2918004	2918004	2918004	2918004	12	780035	2926024	2992342	37.87	37.96	537539	537539	137594	137594	527003	515323	3	3	6	6	0	0	0	1	0	0	0	0 + 0 part	0	97.773	1	0	4.41	0.79	780035	2926024	537539	537539	137594	137594	527003
shortread_subset_5Gb_9-Pseudomonas_aeruginosa_complete	67	54	43	42	41	34	6746126	6738808	6716669	6710895	6688282	6427714	61	593302	6744080	6792330	66.21	66.17	264296	189098	89546	87983	271257	269330	9	10	29	30	0	0	0	0	0	0	0	0 + 0 part	0	99.27	1	0	13.2	1.72	593302	6744080	264296	189098	89546	87983	271257
shortread_subset_5Gb_9-Saccharomyces_cerevisiae	2134	1677	817	349	21	1	11422561	11179590	8896259	5522520	682079	55156	1893	55156	11340016	12843354	38.21	38.15	9688	8644	2870	-	11624.5	10263.8	365	446	1157	-	18	17	149497	16	0	0	1	0 + 8 part	22652	87.46	1.004	0	164.08	52.05	55156	11281979	9613	8561	2713	-	11484.1
shortread_subset_5Gb_9-Salmonella_enterica_complete	80	66	51	48	44	32	4682182	4675135	4636665	4620383	4554825	4130947	73	366504	4680032	4759746	52.15	52.19	142636	142636	44864	42421	159725	157050	11	11	34	36	0	0	0	0	0	0	0	0 + 0 part	0	98.289	1	0	15.19	0.94	366504	4679483	142636	142636	44864	42421	159716
shortread_subset_5Gb_9-Staphylococcus_aureus	41	33	29	26	26	19	2699751	2696893	2684600	2666297	2666297	2394177	35	270584	2698140	2730326	32.66	32.85	127399	127399	48384	47613	150378	148605	7	7	20	21	3	2	10873	0	0	0	0	0 + 0 part	0	98.603	1.002	0	7.01	0.82	270584	2697972	127399	127399	48384	47613	150357
[truncated: 454 more rows]
[truncated: 5 more columns]

## Sheet: S3 Human Metagenome Assembly Fu
Data S3: Human Metagenome Assembly
[truncated: 31 more rows]

## Sheet: S4 Human Metagenome Bins Full R
Data S4: Human Metagenome Bins
[truncated: 2,103 more rows]
