# Supplementary material for: Illumina complete long read assay yields contiguous bacterial genomes from human gut metagenomes
Source: mSystems. 2025 Jul 23;10(8):e01531-24. doi: 10.1128/msystems.01531-24 (PMC12363240; doi:10.1128/msystems.01531-24)
Supplement: Supplemental Tables — Tables S1 to S3. [file msystems.01531-24-s0006.xlsx]

## Sheet: S1 Mock Community Statistics
Table S1: Mock community sequencing and assembly statistics.
	Short	Illumina Complete Long-Read	Nanopore
Number of Unmarked Reads (M)	-	40.4	-
Number of Marked Reads (M)	-	2640	-
Number of Reads (M)	49.775	9.04152	7.2113
Total Sequencing (Gbp)	7.51602	49.5716	10.8637
Mean Read Length (Kbp)	0.151	5.4827	1.5065
Maximum Read Length (Kbp)	0.151	33.911	157.922
Read N50 (kbp)	0.151	7.546	4.531
Reads ≥ Q20 (%)	94.38	91.03	76
Reads ≥ Q30 (%)	87.42	88.98	22.72
Read GC Content (%)	44.63	44	45.92
Assembly Length (Mbp)	46.35 ± 0.04	39.53 ± 1.22	39.21 ± 1.09
Assembly N50 (Kbp)	124.97 ± 0.96	1618.51 ± 137.19	3333.02 ± 174.93
Bins (n)	8 ± 0	7.9 ± 0.1	7.7 ± 0.3
Single Contig Bins (n)	0 ± 0	1.3 ± 0.15	1.9 ± 0.18

## Sheet: S2 Mock Community Insertion Seq
Table S2: Mock community insertion sequences.
Organism	IS Family	Number	%Genome
Bacillus subtilis	IS21	2	0.09
Bacillus subtilis	IS3	11	0.35
Bacillus subtilis	total	13	0.44
Enterococcus faecalis	IS200/IS605	2	0.05
Enterococcus faecalis	IS21	3	0.25
Enterococcus faecalis	IS3	3	0.15
Enterococcus faecalis	ISL3	1	0.04
Enterococcus faecalis	total	9	0.5
Escherichia coli	IS1	15	0.24
Escherichia coli	IS110	2	0.06
Escherichia coli	IS200/IS605	1	0.01
Escherichia coli	IS21	6	0.24
Escherichia coli	IS3	13	0.25
Escherichia coli	IS30	2	0.05
Escherichia coli	IS4	7	0.19
Escherichia coli	IS481	2	0.04
Escherichia coli	IS630	1	0.03
Escherichia coli	IS66	6	0.13
Escherichia coli	ISAS1	7	0.15
Escherichia coli	ISL3	2	0.04
Escherichia coli	ISNCY	7	0.19
Escherichia coli	IS1	1	1.48
Escherichia coli	IS3	1	1.19
Escherichia coli	total	73	1.65
Listeria monocytogenes	IS21	2	0.1
Listeria monocytogenes	IS3	2	0.02
Listeria monocytogenes	total	4	0.12
Pseudomonas aeruginosa	IS21	2	0.07
Pseudomonas aeruginosa	IS256	1	0.02
Pseudomonas aeruginosa	IS3	6	0.09
Pseudomonas aeruginosa	IS481	1	0.04
Pseudomonas aeruginosa	IS5	1	0.01
Pseudomonas aeruginosa	total	11	0.24
Salmonella enterica	IS200/IS605	1	0.02
Salmonella enterica	IS21	4	0.2
Salmonella enterica	IS256	5	0.12
Salmonella enterica	IS3	21	0.46
Salmonella enterica	IS5	1	0.01
Salmonella enterica	IS630	1	0.01
Salmonella enterica	IS66	1	0.01
Salmonella enterica	ISNCY	4	0.12
Salmonella enterica	total	38	0.95
Staphylococcus aureus	IS1182	8	0.2
Staphylococcus aureus	IS21	3	0.17
Staphylococcus aureus	IS3	1	0.07
Staphylococcus aureus	IS30	2	0.34
Staphylococcus aureus	new	2	0.23
Staphylococcus aureus	total	16	1

## Sheet: S3 Human Fecal Metagenome Stati
Table S3: Human fecal metagenome sequencing and assembly statistics.
	Illumina Short Read	Illumina Complete Long Read	Oxford Nanopore
Number of Unmarked Reads (M)	-	825 ± 21.51	-
Number of Marked Reads (M)	-	2079 ± 78	-
Number of Reads (M)	95.80 ± 16.02	4.14 ± 0.12	3.46 ± 0.30
Total Sequencing (Gbp)	14.02 ± 2.33	18.10 ± 0.53	9.03 ± 1.13
Mean Read Length (Kbp)	0.15 ± 0.00	4.37 ± 0.02	2.64 ± 0.31
Maxiumum Read Length (Kbp)	0.15 ± 0.00	24.79 ± 0.58	112.37 ± 4.65
Read N50 (Kbp)	0.15 ± 0.00	5.70 ± 0.04	8.03 ± 1.14
Reads of ≥ Q20 (%)	97.69 ± 0.04	93.42 ± 0.36	82.95 ± 0.28
Reads of ≥ Q30 (%)	93.34 ± 0.13	90.52 ± 0.47	49.91 ± 0.31
Read GC Content (%)	47.76 ± 0.37	48.23 ± 0.37	46.78 ± 0.41
Assembly Length (Mbp)	470.37 ± 38.80	389.59 ± 25.94	255.75 ± 33.51
Assembly N50 (Kbp)	11.02 ± 1.43	117.33 ± 7.84	104.89 ± 13.86
Medium Quality Bins (n)	51.20 ± 4.44	35.60 ± 3.88	27.20 ± 2.95
High Quality Bins (n)	0.30 ± 0.15	33.20 ± 1.58	16.40 ± 3.09
Single Contig Bins (n)	0.00 ± 0.00	0.60 ± 0.16	1.50 ± 0.45
Bins with 16S rRNA gene (n)	2.50 ± 0.31	75.70 ± 4.08	56.10 ± 7.55
16S rRNA copies per Bin (n)	0.05 ± 0.01	2.77 ± 0.10	3.34 ± 0.10
